# Supplementary material for: The Influence of Forestry Management on the Selection of a Non-Vegetative Diet by the Eurasian Beaver (Castor fiber L.)
Source: Animals (Basel). 2022 Oct 26;12(21):2949. doi: 10.3390/ani12212949 (PMC9658557; doi:10.3390/ani12212949)
Supplement: Supplementary file 1 [file animals-12-02949-s001.zip]

Archive with 1 entries (1 files):
- animals-1971823-supplementary.xlsx
