# Supplementary material for: The Influence of Forestry Management on the Selection of a Non-Vegetative Diet by the Eurasian Beaver (Castor fiber L.)
Source: Animals (Basel). 2022 Oct 26;12(21):2949. doi: 10.3390/ani12212949 (PMC9658557; doi:10.3390/ani12212949)
Supplement: Supplementary file 1 [file animals-12-02949-s001.zip › animals-1971823-supplementary.xlsx]

## Sheet: Main.table
lokalita	patch	class	order	family	genus	species	pref	diameter	tloustka	b.area_cm2	porost	typ.dreviny	distance	dist	consumed	mixi	mixb	mixc	hustota_celkem	hustota_dj	diverzita_nabidka	diverzita_ohryz	proc_zastoup_dj	vek	max.vzdal	max.vzdal.dj	Filtr	selected.species
TV	P001	Rosopsida	Lamiales	Oleaceae	Fraxinus	Fraxinus	n	96	B	3946.98	monokultura	hospodarska	A	5	0	hospodarska0	monokulturahospodarska	C	16.75	15	5	2	99.8658	30	20	20	IN	YES
TV	P001	Rosopsida	Lamiales	Oleaceae	Fraxinus	Fraxinus	n	96	B	3946.98	monokultura	hospodarska	A	5	0	hospodarska0	monokulturahospodarska	C	16.75	15	5	2	99.8658	30	20	20	IN	YES
TV	P001	Rosopsida	Lamiales	Oleaceae	Fraxinus	Fraxinus	n	96	B	3946.98	monokultura	hospodarska	A	5	0	hospodarska0	monokulturahospodarska	C	16.75	15	5	2	99.8658	30	20	20	IN	YES
TV	P001	Rosopsida	Lamiales	Oleaceae	Fraxinus	Fraxinus	n	96	B	3946.98	monokultura	hospodarska	A	5	0	hospodarska0	monokulturahospodarska	C	16.75	15	5	2	99.8658	30	20	20	IN	YES
TV	P001	Rosopsida	Lamiales	Oleaceae	Fraxinus	Fraxinus	n	96	B	3946.98	monokultura	hospodarska	A	5	0	hospodarska0	monokulturahospodarska	C	16.75	15	5	2	99.8658	30	20	20	IN	YES
TV	P001	Rosopsida	Lamiales	Oleaceae	Fraxinus	Fraxinus	n	96	B	3946.98	monokultura	hospodarska	A	5	0	hospodarska0	monokulturahospodarska	C	16.75	15	5	2	99.8658	30	20	20	IN	YES
TV	P001	Rosopsida	Lamiales	Oleaceae	Fraxinus	Fraxinus	n	96	B	3946.98	monokultura	hospodarska	A	5	0	hospodarska0	monokulturahospodarska	C	16.75	15	5	2	99.8658	30	20	20	IN	YES
TV	P001	Rosopsida	Fagales	Fagaceae	Quercus	Quercus	p	65	B	2237.25	monokultura	hospodarska	A	5	1	hospodarska1	monokulturahospodarska	C	16.75	15	5	2	99.8658	30	20	20	IN	YES
TV	P001	Rosopsida	Fagales	Fagaceae	Quercus	Quercus	p	65	B	2237.25	monokultura	hospodarska	A	5	1	hospodarska1	monokulturahospodarska	C	16.75	15	5	2	99.8658	30	20	20	IN	YES
TV	P001	Rosopsida	Fagales	Fagaceae	Quercus	Quercus	p	65	B	2237.25	monokultura	hospodarska	A	5	1	hospodarska1	monokulturahospodarska	C	16.75	15	5	2	99.8658	30	20	20	IN	YES
TV	P001	Rosopsida	Rosales	Rosaceae	Crataegus	Crataegus	n	1	A	2.355	monokultura	ostatni	A	10	0	ostatni0	monokulturaostatni	A	16.75	15	5	2	99.8658	30	20	20	IN	YES
TV	P001	Rosopsida	Rosales	Rosaceae	Crataegus	Crataegus	n	1	A	2.355	monokultura	ostatni	A	10	0	ostatni0	monokulturaostatni	A	16.75	15	5	2	99.8658	30	20	20	IN	YES
TV	P001	Rosopsida	Rosales	Rosaceae	Crataegus	Crataegus	n	1	A	2.355	monokultura	ostatni	A	10	0	ostatni0	monokulturaostatni	A	16.75	15	5	2	99.8658	30	20	20	IN	YES
TV	P001	Rosopsida	Lamiales	Oleaceae	Fraxinus	Fraxinus	n	1	A	10.99	monokultura	hospodarska	A	10	0	hospodarska0	monokulturahospodarska	A	16.75	15	5	2	99.8658	30	20	20	IN	YES
TV	P001	Rosopsida	Lamiales	Oleaceae	Fraxinus	Fraxinus	n	1	A	10.99	monokultura	hospodarska	A	10	0	hospodarska0	monokulturahospodarska	A	16.75	15	5	2	99.8658	30	20	20	IN	YES
TV	P001	Rosopsida	Lamiales	Oleaceae	Fraxinus	Fraxinus	n	1	A	10.99	monokultura	hospodarska	A	10	0	hospodarska0	monokulturahospodarska	A	16.75	15	5	2	99.8658	30	20	20	IN	YES
TV	P001	Rosopsida	Lamiales	Oleaceae	Fraxinus	Fraxinus	n	1	A	10.99	monokultura	hospodarska	A	10	0	hospodarska0	monokulturahospodarska	A	16.75	15	5	2	99.8658	30	20	20	IN	YES
TV	P001	Rosopsida	Lamiales	Oleaceae	Fraxinus	Fraxinus	n	1	A	10.99	monokultura	hospodarska	A	10	0	hospodarska0	monokulturahospodarska	A	16.75	15	5	2	99.8658	30	20	20	IN	YES
TV	P001	Rosopsida	Lamiales	Oleaceae	Fraxinus	Fraxinus	n	1	A	10.99	monokultura	hospodarska	A	10	0	hospodarska0	monokulturahospodarska	A	16.75	15	5	2	99.8658	30	20	20	IN	YES
TV	P001	Rosopsida	Lamiales	Oleaceae	Fraxinus	Fraxinus	n	1	A	10.99	monokultura	hospodarska	A	10	0	hospodarska0	monokulturahospodarska	A	16.75	15	5	2	99.8658	30	20	20	IN	YES
TV	P001	Rosopsida	Lamiales	Oleaceae	Fraxinus	Fraxinus	n	1	A	10.99	monokultura	hospodarska	A	10	0	hospodarska0	monokulturahospodarska	A	16.75	15	5	2	99.8658	30	20	20	IN	YES
TV	P001	Rosopsida	Lamiales	Oleaceae	Fraxinus	Fraxinus	n	1	A	10.99	monokultura	hospodarska	A	10	0	hospodarska0	monokulturahospodarska	A	16.75	15	5	2	99.8658	30	20	20	IN	YES
TV	P001	Rosopsida	Lamiales	Oleaceae	Fraxinus	Fraxinus	n	1	A	10.99	monokultura	hospodarska	A	10	0	hospodarska0	monokulturahospodarska	A	16.75	15	5	2	99.8658	30	20	20	IN	YES
TV	P001	Rosopsida	Lamiales	Oleaceae	Fraxinus	Fraxinus	n	1	A	10.99	monokultura	hospodarska	A	10	0	hospodarska0	monokulturahospodarska	A	16.75	15	5	2	99.8658	30	20	20	IN	YES
TV	P001	Rosopsida	Lamiales	Oleaceae	Fraxinus	Fraxinus	n	80	B	3768	monokultura	hospodarska	A	10	1	hospodarska1	monokulturahospodarska	C	16.75	15	5	2	99.8658	30	20	20	IN	YES
TV	P001	Rosopsida	Lamiales	Oleaceae	Fraxinus	Fraxinus	n	80	B	3768	monokultura	hospodarska	A	10	1	hospodarska1	monokulturahospodarska	C	16.75	15	5	2	99.8658	30	20	20	IN	YES
TV	P001	Rosopsida	Lamiales	Oleaceae	Fraxinus	Fraxinus	n	80	B	3768	monokultura	hospodarska	A	10	1	hospodarska1	monokulturahospodarska	C	16.75	15	5	2	99.8658	30	20	20	IN	YES
TV	P001	Rosopsida	Fagales	Fagaceae	Quercus	Quercus	p	30	B	706.5	monokultura	hospodarska	A	10	1	hospodarska1	monokulturahospodarska	C	16.75	15	5	2	99.8658	30	20	20	IN	YES
TV	P001	Rosopsida	Sapindales	Sapindaceae	Acer	Acer_campestre	n	3	A	7.065	monokultura	ostatni	B	15	0	ostatni0	monokulturaostatni	B	16.75	15	5	2	99.8658	30	20	20	IN	YES
TV	P001	Rosopsida	Rosales	Rosaceae	Crataegus	Crataegus	n	2	A	6.28	monokultura	ostatni	B	15	0	ostatni0	monokulturaostatni	B	16.75	15	5	2	99.8658	30	20	20	IN	YES
TV	P001	Rosopsida	Rosales	Rosaceae	Crataegus	Crataegus	n	2	A	6.28	monokultura	ostatni	B	15	0	ostatni0	monokulturaostatni	B	16.75	15	5	2	99.8658	30	20	20	IN	YES
TV	P001	Rosopsida	Lamiales	Oleaceae	Fraxinus	Fraxinus	n	1	A	12.56	monokultura	hospodarska	B	15	0	hospodarska0	monokulturahospodarska	B	16.75	15	5	2	99.8658	30	20	20	IN	YES
TV	P001	Rosopsida	Lamiales	Oleaceae	Fraxinus	Fraxinus	n	1	A	12.56	monokultura	hospodarska	B	15	0	hospodarska0	monokulturahospodarska	B	16.75	15	5	2	99.8658	30	20	20	IN	YES
TV	P001	Rosopsida	Lamiales	Oleaceae	Fraxinus	Fraxinus	n	1	A	12.56	monokultura	hospodarska	B	15	0	hospodarska0	monokulturahospodarska	B	16.75	15	5	2	99.8658	30	20	20	IN	YES
TV	P001	Rosopsida	Lamiales	Oleaceae	Fraxinus	Fraxinus	n	1	A	12.56	monokultura	hospodarska	B	15	0	hospodarska0	monokulturahospodarska	B	16.75	15	5	2	99.8658	30	20	20	IN	YES
TV	P001	Rosopsida	Lamiales	Oleaceae	Fraxinus	Fraxinus	n	1	A	12.56	monokultura	hospodarska	B	15	0	hospodarska0	monokulturahospodarska	B	16.75	15	5	2	99.8658	30	20	20	IN	YES
TV	P001	Rosopsida	Lamiales	Oleaceae	Fraxinus	Fraxinus	n	1	A	12.56	monokultura	hospodarska	B	15	0	hospodarska0	monokulturahospodarska	B	16.75	15	5	2	99.8658	30	20	20	IN	YES
TV	P001	Rosopsida	Lamiales	Oleaceae	Fraxinus	Fraxinus	n	1	A	12.56	monokultura	hospodarska	B	15	0	hospodarska0	monokulturahospodarska	B	16.75	15	5	2	99.8658	30	20	20	IN	YES
TV	P001	Rosopsida	Lamiales	Oleaceae	Fraxinus	Fraxinus	n	1	A	12.56	monokultura	hospodarska	B	15	0	hospodarska0	monokulturahospodarska	B	16.75	15	5	2	99.8658	30	20	20	IN	YES
TV	P001	Rosopsida	Lamiales	Oleaceae	Fraxinus	Fraxinus	n	1	A	12.56	monokultura	hospodarska	B	15	0	hospodarska0	monokulturahospodarska	B	16.75	15	5	2	99.8658	30	20	20	IN	YES
TV	P001	Rosopsida	Lamiales	Oleaceae	Fraxinus	Fraxinus	n	1	A	12.56	monokultura	hospodarska	B	15	0	hospodarska0	monokulturahospodarska	B	16.75	15	5	2	99.8658	30	20	20	IN	YES
TV	P001	Rosopsida	Lamiales	Oleaceae	Fraxinus	Fraxinus	n	1	A	12.56	monokultura	hospodarska	B	15	0	hospodarska0	monokulturahospodarska	B	16.75	15	5	2	99.8658	30	20	20	IN	YES
TV	P001	Rosopsida	Lamiales	Oleaceae	Fraxinus	Fraxinus	n	1	A	12.56	monokultura	hospodarska	B	15	0	hospodarska0	monokulturahospodarska	B	16.75	15	5	2	99.8658	30	20	20	IN	YES
TV	P001	Rosopsida	Lamiales	Oleaceae	Fraxinus	Fraxinus	n	1	A	12.56	monokultura	hospodarska	B	15	0	hospodarska0	monokulturahospodarska	B	16.75	15	5	2	99.8658	30	20	20	IN	YES
TV	P001	Rosopsida	Lamiales	Oleaceae	Fraxinus	Fraxinus	n	1	A	12.56	monokultura	hospodarska	B	15	0	hospodarska0	monokulturahospodarska	B	16.75	15	5	2	99.8658	30	20	20	IN	YES
TV	P001	Rosopsida	Lamiales	Oleaceae	Fraxinus	Fraxinus	n	1	A	12.56	monokultura	hospodarska	B	15	0	hospodarska0	monokulturahospodarska	B	16.75	15	5	2	99.8658	30	20	20	IN	YES
TV	P001	Rosopsida	Lamiales	Oleaceae	Fraxinus	Fraxinus	n	1	A	12.56	monokultura	hospodarska	B	15	0	hospodarska0	monokulturahospodarska	B	16.75	15	5	2	99.8658	30	20	20	IN	YES
TV	P001	Rosopsida	Fagales	Fagaceae	Quercus	Quercus	p	50	B	1962.5	monokultura	hospodarska	B	15	0	hospodarska0	monokulturahospodarska	D	16.75	15	5	2	99.8658	30	20	20	IN	YES
TV	P001	Rosopsida	Lamiales	Oleaceae	Fraxinus	Fraxinus	n	1	A	10.99	monokultura	hospodarska	B	20	0	hospodarska0	monokulturahospodarska	B	16.75	15	5	2	99.8658	30	20	20	IN	YES
TV	P001	Rosopsida	Lamiales	Oleaceae	Fraxinus	Fraxinus	n	1	A	10.99	monokultura	hospodarska	B	20	0	hospodarska0	monokulturahospodarska	B	16.75	15	5	2	99.8658	30	20	20	IN	YES
TV	P001	Rosopsida	Lamiales	Oleaceae	Fraxinus	Fraxinus	n	1	A	10.99	monokultura	hospodarska	B	20	0	hospodarska0	monokulturahospodarska	B	16.75	15	5	2	99.8658	30	20	20	IN	YES
TV	P001	Rosopsida	Lamiales	Oleaceae	Fraxinus	Fraxinus	n	1	A	10.99	monokultura	hospodarska	B	20	0	hospodarska0	monokulturahospodarska	B	16.75	15	5	2	99.8658	30	20	20	IN	YES
TV	P001	Rosopsida	Lamiales	Oleaceae	Fraxinus	Fraxinus	n	1	A	10.99	monokultura	hospodarska	B	20	0	hospodarska0	monokulturahospodarska	B	16.75	15	5	2	99.8658	30	20	20	IN	YES
TV	P001	Rosopsida	Lamiales	Oleaceae	Fraxinus	Fraxinus	n	1	A	10.99	monokultura	hospodarska	B	20	0	hospodarska0	monokulturahospodarska	B	16.75	15	5	2	99.8658	30	20	20	IN	YES
TV	P001	Rosopsida	Lamiales	Oleaceae	Fraxinus	Fraxinus	n	1	A	10.99	monokultura	hospodarska	B	20	0	hospodarska0	monokulturahospodarska	B	16.75	15	5	2	99.8658	30	20	20	IN	YES
TV	P001	Rosopsida	Lamiales	Oleaceae	Fraxinus	Fraxinus	n	1	A	10.99	monokultura	hospodarska	B	20	0	hospodarska0	monokulturahospodarska	B	16.75	15	5	2	99.8658	30	20	20	IN	YES
TV	P001	Rosopsida	Lamiales	Oleaceae	Fraxinus	Fraxinus	n	1	A	10.99	monokultura	hospodarska	B	20	0	hospodarska0	monokulturahospodarska	B	16.75	15	5	2	99.8658	30	20	20	IN	YES
TV	P001	Rosopsida	Lamiales	Oleaceae	Fraxinus	Fraxinus	n	1	A	10.99	monokultura	hospodarska	B	20	0	hospodarska0	monokulturahospodarska	B	16.75	15	5	2	99.8658	30	20	20	IN	YES
TV	P001	Rosopsida	Lamiales	Oleaceae	Fraxinus	Fraxinus	n	1	A	10.99	monokultura	hospodarska	B	20	0	hospodarska0	monokulturahospodarska	B	16.75	15	5	2	99.8658	30	20	20	IN	YES
TV	P001	Rosopsida	Lamiales	Oleaceae	Fraxinus	Fraxinus	n	1	A	10.99	monokultura	hospodarska	B	20	0	hospodarska0	monokulturahospodarska	B	16.75	15	5	2	99.8658	30	20	20	IN	YES
TV	P001	Rosopsida	Lamiales	Oleaceae	Fraxinus	Fraxinus	n	1	A	10.99	monokultura	hospodarska	B	20	0	hospodarska0	monokulturahospodarska	B	16.75	15	5	2	99.8658	30	20	20	IN	YES
TV	P001	Rosopsida	Lamiales	Oleaceae	Fraxinus	Fraxinus	n	1	A	10.99	monokultura	hospodarska	B	20	0	hospodarska0	monokulturahospodarska	B	16.75	15	5	2	99.8658	30	20	20	IN	YES
TV	P001	Rosopsida	Rosales	Rosaceae	Prunus	Prunus_padus	n	1	A	0.785	monokultura	ostatni	B	20	0	ostatni0	monokulturaostatni	B	16.75	15	5	2	99.8658	30	20	20	IN	YES
TV	P001	Rosopsida	Fagales	Fagaceae	Quercus	Quercus	p	70	B	3375.5	monokultura	hospodarska	B	20	0	hospodarska0	monokulturahospodarska	D	16.75	15	5	2	99.8658	30	20	20	IN	YES
TV	P001	Rosopsida	Fagales	Fagaceae	Quercus	Quercus	p	70	B	3375.5	monokultura	hospodarska	B	20	0	hospodarska0	monokulturahospodarska	D	16.75	15	5	2	99.8658	30	20	20	IN	YES
TV	P001	Rosopsida	Fagales	Fagaceae	Quercus	Quercus	p	70	B	3375.5	monokultura	hospodarska	B	20	0	hospodarska0	monokulturahospodarska	D	16.75	15	5	2	99.8658	30	20	20	IN	YES
TV	P001	Rosopsida	Fagales	Fagaceae	Quercus	Quercus	p	70	B	3375.5	monokultura	hospodarska	B	20	0	hospodarska0	monokulturahospodarska	D	16.75	15	5	2	99.8658	30	20	20	IN	YES
TV	P002	Rosopsida	Rosales	Rosaceae	Crataegus	Crataegus	n	9	B	58.875	monokultura	ostatni	A	5	0	ostatni0	monokulturaostatni	C	21.5	15.25	4	2	97.9383	20	20	20	IN	YES
TV	P002	Rosopsida	Rosales	Rosaceae	Crataegus	Crataegus	n	9	B	58.875	monokultura	ostatni	A	5	0	ostatni0	monokulturaostatni	C	21.5	15.25	4	2	97.9383	20	20	20	IN	YES
TV	P002	Rosopsida	Rosales	Rosaceae	Crataegus	Crataegus	n	9	B	58.875	monokultura	ostatni	A	5	0	ostatni0	monokulturaostatni	C	21.5	15.25	4	2	97.9383	20	20	20	IN	YES
TV	P002	Rosopsida	Rosales	Rosaceae	Crataegus	Crataegus	n	9	B	58.875	monokultura	ostatni	A	5	0	ostatni0	monokulturaostatni	C	21.5	15.25	4	2	97.9383	20	20	20	IN	YES
TV	P002	Rosopsida	Rosales	Rosaceae	Crataegus	Crataegus	n	9	B	58.875	monokultura	ostatni	A	5	0	ostatni0	monokulturaostatni	C	21.5	15.25	4	2	97.9383	20	20	20	IN	YES
TV	P002	Rosopsida	Rosales	Rosaceae	Crataegus	Crataegus	n	9	B	58.875	monokultura	ostatni	A	5	0	ostatni0	monokulturaostatni	C	21.5	15.25	4	2	97.9383	20	20	20	IN	YES
TV	P002	Rosopsida	Rosales	Rosaceae	Crataegus	Crataegus	n	9	B	58.875	monokultura	ostatni	A	5	0	ostatni0	monokulturaostatni	C	21.5	15.25	4	2	97.9383	20	20	20	IN	YES
TV	P002	Rosopsida	Rosales	Rosaceae	Crataegus	Crataegus	n	9	B	58.875	monokultura	ostatni	A	5	0	ostatni0	monokulturaostatni	C	21.5	15.25	4	2	97.9383	20	20	20	IN	YES
TV	P002	Rosopsida	Rosales	Rosaceae	Crataegus	Crataegus	n	9	B	58.875	monokultura	ostatni	A	5	0	ostatni0	monokulturaostatni	C	21.5	15.25	4	2	97.9383	20	20	20	IN	YES
TV	P002	Rosopsida	Rosales	Rosaceae	Crataegus	Crataegus	n	9	B	58.875	monokultura	ostatni	A	5	0	ostatni0	monokulturaostatni	C	21.5	15.25	4	2	97.9383	20	20	20	IN	YES
TV	P002	Rosopsida	Rosales	Rosaceae	Crataegus	Crataegus	n	9	B	58.875	monokultura	ostatni	A	5	0	ostatni0	monokulturaostatni	C	21.5	15.25	4	2	97.9383	20	20	20	IN	YES
TV	P002	Rosopsida	Fagales	Fagaceae	Quercus	Quercus	p	22	B	379.94	monokultura	hospodarska	A	5	1	hospodarska1	monokulturahospodarska	C	21.5	15.25	4	2	97.9383	20	20	20	IN	YES
TV	P002	Rosopsida	Sapindales	Sapindaceae	Acer	Acer_campestre	n	6	B	12.56	monokultura	ostatni	A	10	0	ostatni0	monokulturaostatni	C	21.5	15.25	4	2	97.9383	20	20	20	IN	YES
TV	P002	Rosopsida	Sapindales	Sapindaceae	Acer	Acer_campestre	n	6	B	12.56	monokultura	ostatni	A	10	0	ostatni0	monokulturaostatni	C	21.5	15.25	4	2	97.9383	20	20	20	IN	YES
TV	P002	Rosopsida	Sapindales	Sapindaceae	Acer	Acer_campestre	n	6	B	12.56	monokultura	ostatni	A	10	0	ostatni0	monokulturaostatni	C	21.5	15.25	4	2	97.9383	20	20	20	IN	YES
TV	P002	Rosopsida	Sapindales	Sapindaceae	Acer	Acer_campestre	n	6	B	12.56	monokultura	ostatni	A	10	0	ostatni0	monokulturaostatni	C	21.5	15.25	4	2	97.9383	20	20	20	IN	YES
TV	P002	Rosopsida	Sapindales	Sapindaceae	Acer	Acer_campestre	n	2	A	3.14	monokultura	ostatni	A	10	1	ostatni1	monokulturaostatni	A	21.5	15.25	4	2	97.9383	20	20	20	IN	YES
TV	P002	Rosopsida	Rosales	Rosaceae	Crataegus	Crataegus	n	1	A	0.785	monokultura	ostatni	A	10	0	ostatni0	monokulturaostatni	A	21.5	15.25	4	2	97.9383	20	20	20	IN	YES
TV	P002	Rosopsida	Lamiales	Oleaceae	Fraxinus	Fraxinus	n	1	A	8.635	monokultura	hospodarska	A	10	0	hospodarska0	monokulturahospodarska	A	21.5	15.25	4	2	97.9383	20	20	20	IN	YES
TV	P002	Rosopsida	Lamiales	Oleaceae	Fraxinus	Fraxinus	n	1	A	8.635	monokultura	hospodarska	A	10	0	hospodarska0	monokulturahospodarska	A	21.5	15.25	4	2	97.9383	20	20	20	IN	YES
TV	P002	Rosopsida	Lamiales	Oleaceae	Fraxinus	Fraxinus	n	1	A	8.635	monokultura	hospodarska	A	10	0	hospodarska0	monokulturahospodarska	A	21.5	15.25	4	2	97.9383	20	20	20	IN	YES
TV	P002	Rosopsida	Lamiales	Oleaceae	Fraxinus	Fraxinus	n	1	A	8.635	monokultura	hospodarska	A	10	0	hospodarska0	monokulturahospodarska	A	21.5	15.25	4	2	97.9383	20	20	20	IN	YES
TV	P002	Rosopsida	Lamiales	Oleaceae	Fraxinus	Fraxinus	n	1	A	8.635	monokultura	hospodarska	A	10	0	hospodarska0	monokulturahospodarska	A	21.5	15.25	4	2	97.9383	20	20	20	IN	YES
TV	P002	Rosopsida	Lamiales	Oleaceae	Fraxinus	Fraxinus	n	1	A	8.635	monokultura	hospodarska	A	10	0	hospodarska0	monokulturahospodarska	A	21.5	15.25	4	2	97.9383	20	20	20	IN	YES
TV	P002	Rosopsida	Lamiales	Oleaceae	Fraxinus	Fraxinus	n	1	A	8.635	monokultura	hospodarska	A	10	0	hospodarska0	monokulturahospodarska	A	21.5	15.25	4	2	97.9383	20	20	20	IN	YES
TV	P002	Rosopsida	Lamiales	Oleaceae	Fraxinus	Fraxinus	n	1	A	8.635	monokultura	hospodarska	A	10	0	hospodarska0	monokulturahospodarska	A	21.5	15.25	4	2	97.9383	20	20	20	IN	YES
TV	P002	Rosopsida	Lamiales	Oleaceae	Fraxinus	Fraxinus	n	1	A	8.635	monokultura	hospodarska	A	10	0	hospodarska0	monokulturahospodarska	A	21.5	15.25	4	2	97.9383	20	20	20	IN	YES
TV	P002	Rosopsida	Lamiales	Oleaceae	Fraxinus	Fraxinus	n	1	A	8.635	monokultura	hospodarska	A	10	0	hospodarska0	monokulturahospodarska	A	21.5	15.25	4	2	97.9383	20	20	20	IN	YES
TV	P002	Rosopsida	Lamiales	Oleaceae	Fraxinus	Fraxinus	n	1	A	8.635	monokultura	hospodarska	A	10	0	hospodarska0	monokulturahospodarska	A	21.5	15.25	4	2	97.9383	20	20	20	IN	YES
TV	P002	Rosopsida	Sapindales	Sapindaceae	Acer	Acer_campestre	n	3	A	10.205	monokultura	ostatni	B	15	0	ostatni0	monokulturaostatni	B	21.5	15.25	4	2	97.9383	20	20	20	IN	YES
TV	P002	Rosopsida	Sapindales	Sapindaceae	Acer	Acer_campestre	n	3	A	10.205	monokultura	ostatni	B	15	0	ostatni0	monokulturaostatni	B	21.5	15.25	4	2	97.9383	20	20	20	IN	YES
TV	P002	Rosopsida	Sapindales	Sapindaceae	Acer	Acer_campestre	n	3	A	10.205	monokultura	ostatni	B	15	0	ostatni0	monokulturaostatni	B	21.5	15.25	4	2	97.9383	20	20	20	IN	YES
TV	P002	Rosopsida	Sapindales	Sapindaceae	Acer	Acer_campestre	n	3	A	10.205	monokultura	ostatni	B	15	0	ostatni0	monokulturaostatni	B	21.5	15.25	4	2	97.9383	20	20	20	IN	YES
TV	P002	Rosopsida	Lamiales	Oleaceae	Fraxinus	Fraxinus	n	3	A	27.475	monokultura	hospodarska	B	15	0	hospodarska0	monokulturahospodarska	B	21.5	15.25	4	2	97.9383	20	20	20	IN	YES
TV	P002	Rosopsida	Lamiales	Oleaceae	Fraxinus	Fraxinus	n	3	A	27.475	monokultura	hospodarska	B	15	0	hospodarska0	monokulturahospodarska	B	21.5	15.25	4	2	97.9383	20	20	20	IN	YES
TV	P002	Rosopsida	Lamiales	Oleaceae	Fraxinus	Fraxinus	n	3	A	27.475	monokultura	hospodarska	B	15	0	hospodarska0	monokulturahospodarska	B	21.5	15.25	4	2	97.9383	20	20	20	IN	YES
TV	P002	Rosopsida	Lamiales	Oleaceae	Fraxinus	Fraxinus	n	3	A	27.475	monokultura	hospodarska	B	15	0	hospodarska0	monokulturahospodarska	B	21.5	15.25	4	2	97.9383	20	20	20	IN	YES
TV	P002	Rosopsida	Lamiales	Oleaceae	Fraxinus	Fraxinus	n	3	A	27.475	monokultura	hospodarska	B	15	0	hospodarska0	monokulturahospodarska	B	21.5	15.25	4	2	97.9383	20	20	20	IN	YES
TV	P002	Rosopsida	Lamiales	Oleaceae	Fraxinus	Fraxinus	n	3	A	27.475	monokultura	hospodarska	B	15	0	hospodarska0	monokulturahospodarska	B	21.5	15.25	4	2	97.9383	20	20	20	IN	YES
TV	P002	Rosopsida	Lamiales	Oleaceae	Fraxinus	Fraxinus	n	3	A	27.475	monokultura	hospodarska	B	15	0	hospodarska0	monokulturahospodarska	B	21.5	15.25	4	2	97.9383	20	20	20	IN	YES
TV	P002	Rosopsida	Lamiales	Oleaceae	Fraxinus	Fraxinus	n	3	A	27.475	monokultura	hospodarska	B	15	0	hospodarska0	monokulturahospodarska	B	21.5	15.25	4	2	97.9383	20	20	20	IN	YES
TV	P002	Rosopsida	Lamiales	Oleaceae	Fraxinus	Fraxinus	n	3	A	27.475	monokultura	hospodarska	B	15	0	hospodarska0	monokulturahospodarska	B	21.5	15.25	4	2	97.9383	20	20	20	IN	YES
TV	P002	Rosopsida	Lamiales	Oleaceae	Fraxinus	Fraxinus	n	3	A	27.475	monokultura	hospodarska	B	15	0	hospodarska0	monokulturahospodarska	B	21.5	15.25	4	2	97.9383	20	20	20	IN	YES
TV	P002	Rosopsida	Lamiales	Oleaceae	Fraxinus	Fraxinus	n	3	A	27.475	monokultura	hospodarska	B	15	0	hospodarska0	monokulturahospodarska	B	21.5	15.25	4	2	97.9383	20	20	20	IN	YES
TV	P002	Rosopsida	Lamiales	Oleaceae	Fraxinus	Fraxinus	n	3	A	27.475	monokultura	hospodarska	B	15	0	hospodarska0	monokulturahospodarska	B	21.5	15.25	4	2	97.9383	20	20	20	IN	YES
TV	P002	Rosopsida	Lamiales	Oleaceae	Fraxinus	Fraxinus	n	3	A	27.475	monokultura	hospodarska	B	15	0	hospodarska0	monokulturahospodarska	B	21.5	15.25	4	2	97.9383	20	20	20	IN	YES
TV	P002	Rosopsida	Lamiales	Oleaceae	Fraxinus	Fraxinus	n	3	A	27.475	monokultura	hospodarska	B	15	0	hospodarska0	monokulturahospodarska	B	21.5	15.25	4	2	97.9383	20	20	20	IN	YES
TV	P002	Rosopsida	Lamiales	Oleaceae	Fraxinus	Fraxinus	n	3	A	27.475	monokultura	hospodarska	B	15	0	hospodarska0	monokulturahospodarska	B	21.5	15.25	4	2	97.9383	20	20	20	IN	YES
TV	P002	Rosopsida	Lamiales	Oleaceae	Fraxinus	Fraxinus	n	3	A	27.475	monokultura	hospodarska	B	15	0	hospodarska0	monokulturahospodarska	B	21.5	15.25	4	2	97.9383	20	20	20	IN	YES
TV	P002	Rosopsida	Lamiales	Oleaceae	Fraxinus	Fraxinus	n	3	A	27.475	monokultura	hospodarska	B	15	0	hospodarska0	monokulturahospodarska	B	21.5	15.25	4	2	97.9383	20	20	20	IN	YES
TV	P002	Rosopsida	Lamiales	Oleaceae	Fraxinus	Fraxinus	n	3	A	27.475	monokultura	hospodarska	B	15	0	hospodarska0	monokulturahospodarska	B	21.5	15.25	4	2	97.9383	20	20	20	IN	YES
TV	P002	Rosopsida	Lamiales	Oleaceae	Fraxinus	Fraxinus	n	3	A	27.475	monokultura	hospodarska	B	15	0	hospodarska0	monokulturahospodarska	B	21.5	15.25	4	2	97.9383	20	20	20	IN	YES
TV	P002	Rosopsida	Lamiales	Oleaceae	Fraxinus	Fraxinus	n	3	A	27.475	monokultura	hospodarska	B	15	0	hospodarska0	monokulturahospodarska	B	21.5	15.25	4	2	97.9383	20	20	20	IN	YES
TV	P002	Rosopsida	Lamiales	Oleaceae	Fraxinus	Fraxinus	n	3	A	27.475	monokultura	hospodarska	B	15	0	hospodarska0	monokulturahospodarska	B	21.5	15.25	4	2	97.9383	20	20	20	IN	YES
TV	P002	Rosopsida	Lamiales	Oleaceae	Fraxinus	Fraxinus	n	3	A	27.475	monokultura	hospodarska	B	15	0	hospodarska0	monokulturahospodarska	B	21.5	15.25	4	2	97.9383	20	20	20	IN	YES
TV	P002	Rosopsida	Lamiales	Oleaceae	Fraxinus	Fraxinus	n	3	A	27.475	monokultura	hospodarska	B	15	0	hospodarska0	monokulturahospodarska	B	21.5	15.25	4	2	97.9383	20	20	20	IN	YES
TV	P002	Rosopsida	Lamiales	Oleaceae	Fraxinus	Fraxinus	n	3	A	27.475	monokultura	hospodarska	B	15	0	hospodarska0	monokulturahospodarska	B	21.5	15.25	4	2	97.9383	20	20	20	IN	YES
TV	P002	Rosopsida	Lamiales	Oleaceae	Fraxinus	Fraxinus	n	3	A	27.475	monokultura	hospodarska	B	15	0	hospodarska0	monokulturahospodarska	B	21.5	15.25	4	2	97.9383	20	20	20	IN	YES
TV	P002	Rosopsida	Lamiales	Oleaceae	Fraxinus	Fraxinus	n	3	A	27.475	monokultura	hospodarska	B	15	0	hospodarska0	monokulturahospodarska	B	21.5	15.25	4	2	97.9383	20	20	20	IN	YES
TV	P002	Rosopsida	Lamiales	Oleaceae	Fraxinus	Fraxinus	n	3	A	27.475	monokultura	hospodarska	B	15	0	hospodarska0	monokulturahospodarska	B	21.5	15.25	4	2	97.9383	20	20	20	IN	YES
TV	P002	Rosopsida	Lamiales	Oleaceae	Fraxinus	Fraxinus	n	3	A	27.475	monokultura	hospodarska	B	15	0	hospodarska0	monokulturahospodarska	B	21.5	15.25	4	2	97.9383	20	20	20	IN	YES
TV	P002	Rosopsida	Lamiales	Oleaceae	Fraxinus	Fraxinus	n	3	A	27.475	monokultura	hospodarska	B	15	0	hospodarska0	monokulturahospodarska	B	21.5	15.25	4	2	97.9383	20	20	20	IN	YES
TV	P002	Rosopsida	Fagales	Fagaceae	Quercus	Quercus	p	90	B	2158.75	monokultura	hospodarska	B	15	0	hospodarska0	monokulturahospodarska	D	21.5	15.25	4	2	97.9383	20	20	20	IN	YES
TV	P002	Rosopsida	Fagales	Fagaceae	Quercus	Quercus	p	90	B	2158.75	monokultura	hospodarska	B	15	0	hospodarska0	monokulturahospodarska	D	21.5	15.25	4	2	97.9383	20	20	20	IN	YES
TV	P002	Rosopsida	Fagales	Fagaceae	Quercus	Quercus	p	90	B	2158.75	monokultura	hospodarska	B	15	0	hospodarska0	monokulturahospodarska	D	21.5	15.25	4	2	97.9383	20	20	20	IN	YES
TV	P002	Rosopsida	Sapindales	Sapindaceae	Acer	Acer_campestre	n	2	A	9.42	monokultura	ostatni	B	20	0	ostatni0	monokulturaostatni	B	21.5	15.25	4	2	97.9383	20	20	20	IN	YES
TV	P002	Rosopsida	Sapindales	Sapindaceae	Acer	Acer_campestre	n	2	A	9.42	monokultura	ostatni	B	20	0	ostatni0	monokulturaostatni	B	21.5	15.25	4	2	97.9383	20	20	20	IN	YES
TV	P002	Rosopsida	Sapindales	Sapindaceae	Acer	Acer_campestre	n	2	A	9.42	monokultura	ostatni	B	20	0	ostatni0	monokulturaostatni	B	21.5	15.25	4	2	97.9383	20	20	20	IN	YES
TV	P002	Rosopsida	Rosales	Rosaceae	Crataegus	Crataegus	n	2	A	3.14	monokultura	ostatni	B	20	0	ostatni0	monokulturaostatni	B	21.5	15.25	4	2	97.9383	20	20	20	IN	YES
TV	P002	Rosopsida	Lamiales	Oleaceae	Fraxinus	Fraxinus	n	1	A	10.99	monokultura	hospodarska	B	20	0	hospodarska0	monokulturahospodarska	B	21.5	15.25	4	2	97.9383	20	20	20	IN	YES
TV	P002	Rosopsida	Lamiales	Oleaceae	Fraxinus	Fraxinus	n	1	A	10.99	monokultura	hospodarska	B	20	0	hospodarska0	monokulturahospodarska	B	21.5	15.25	4	2	97.9383	20	20	20	IN	YES
TV	P002	Rosopsida	Lamiales	Oleaceae	Fraxinus	Fraxinus	n	1	A	10.99	monokultura	hospodarska	B	20	0	hospodarska0	monokulturahospodarska	B	21.5	15.25	4	2	97.9383	20	20	20	IN	YES
TV	P002	Rosopsida	Lamiales	Oleaceae	Fraxinus	Fraxinus	n	1	A	10.99	monokultura	hospodarska	B	20	0	hospodarska0	monokulturahospodarska	B	21.5	15.25	4	2	97.9383	20	20	20	IN	YES
TV	P002	Rosopsida	Lamiales	Oleaceae	Fraxinus	Fraxinus	n	1	A	10.99	monokultura	hospodarska	B	20	0	hospodarska0	monokulturahospodarska	B	21.5	15.25	4	2	97.9383	20	20	20	IN	YES
TV	P002	Rosopsida	Lamiales	Oleaceae	Fraxinus	Fraxinus	n	1	A	10.99	monokultura	hospodarska	B	20	0	hospodarska0	monokulturahospodarska	B	21.5	15.25	4	2	97.9383	20	20	20	IN	YES
TV	P002	Rosopsida	Lamiales	Oleaceae	Fraxinus	Fraxinus	n	1	A	10.99	monokultura	hospodarska	B	20	0	hospodarska0	monokulturahospodarska	B	21.5	15.25	4	2	97.9383	20	20	20	IN	YES
TV	P002	Rosopsida	Lamiales	Oleaceae	Fraxinus	Fraxinus	n	1	A	10.99	monokultura	hospodarska	B	20	0	hospodarska0	monokulturahospodarska	B	21.5	15.25	4	2	97.9383	20	20	20	IN	YES
TV	P002	Rosopsida	Lamiales	Oleaceae	Fraxinus	Fraxinus	n	1	A	10.99	monokultura	hospodarska	B	20	0	hospodarska0	monokulturahospodarska	B	21.5	15.25	4	2	97.9383	20	20	20	IN	YES
TV	P002	Rosopsida	Lamiales	Oleaceae	Fraxinus	Fraxinus	n	1	A	10.99	monokultura	hospodarska	B	20	0	hospodarska0	monokulturahospodarska	B	21.5	15.25	4	2	97.9383	20	20	20	IN	YES
TV	P002	Rosopsida	Lamiales	Oleaceae	Fraxinus	Fraxinus	n	1	A	10.99	monokultura	hospodarska	B	20	0	hospodarska0	monokulturahospodarska	B	21.5	15.25	4	2	97.9383	20	20	20	IN	YES
TV	P002	Rosopsida	Lamiales	Oleaceae	Fraxinus	Fraxinus	n	1	A	10.99	monokultura	hospodarska	B	20	0	hospodarska0	monokulturahospodarska	B	21.5	15.25	4	2	97.9383	20	20	20	IN	YES
TV	P002	Rosopsida	Lamiales	Oleaceae	Fraxinus	Fraxinus	n	1	A	10.99	monokultura	hospodarska	B	20	0	hospodarska0	monokulturahospodarska	B	21.5	15.25	4	2	97.9383	20	20	20	IN	YES
TV	P002	Rosopsida	Lamiales	Oleaceae	Fraxinus	Fraxinus	n	1	A	10.99	monokultura	hospodarska	B	20	0	hospodarska0	monokulturahospodarska	B	21.5	15.25	4	2	97.9383	20	20	20	IN	YES
TV	P002	Rosopsida	Fagales	Fagaceae	Quercus	Quercus	p	37	B	1926.39	monokultura	hospodarska	B	20	0	hospodarska0	monokulturahospodarska	D	21.5	15.25	4	2	97.9383	20	20	20	IN	YES
TV	P002	Rosopsida	Fagales	Fagaceae	Quercus	Quercus	p	37	B	1926.39	monokultura	hospodarska	B	20	0	hospodarska0	monokulturahospodarska	D	21.5	15.25	4	2	97.9383	20	20	20	IN	YES
TV	P002	Rosopsida	Fagales	Fagaceae	Quercus	Quercus	p	37	B	1926.39	monokultura	hospodarska	B	20	0	hospodarska0	monokulturahospodarska	D	21.5	15.25	4	2	97.9383	20	20	20	IN	YES
TV	P003	Rosopsida	Sapindales	Sapindaceae	Acer	Acer_campestre	n	1	A	0.785	monokultura	ostatni	A	5	0	ostatni0	monokulturaostatni	A	25.5	22	4	0	99.8517	20	20	20	IN	YES
TV	P003	Rosopsida	Rosales	Rosaceae	Crataegus	Crataegus	n	1	A	2.355	monokultura	ostatni	A	5	0	ostatni0	monokulturaostatni	A	25.5	22	4	0	99.8517	20	20	20	IN	YES
TV	P003	Rosopsida	Rosales	Rosaceae	Crataegus	Crataegus	n	1	A	2.355	monokultura	ostatni	A	5	0	ostatni0	monokulturaostatni	A	25.5	22	4	0	99.8517	20	20	20	IN	YES
TV	P003	Rosopsida	Rosales	Rosaceae	Crataegus	Crataegus	n	1	A	2.355	monokultura	ostatni	A	5	0	ostatni0	monokulturaostatni	A	25.5	22	4	0	99.8517	20	20	20	IN	YES
TV	P003	Rosopsida	Fagales	Fagaceae	Quercus	Quercus	p	65	B	1746.62	monokultura	hospodarska	A	5	0	hospodarska0	monokulturahospodarska	C	25.5	22	4	0	99.8517	20	20	20	IN	YES
TV	P003	Rosopsida	Fagales	Fagaceae	Quercus	Quercus	p	65	B	1746.62	monokultura	hospodarska	A	5	0	hospodarska0	monokulturahospodarska	C	25.5	22	4	0	99.8517	20	20	20	IN	YES
TV	P003	Rosopsida	Sapindales	Sapindaceae	Acer	Acer_campestre	n	1	A	3.14	monokultura	ostatni	A	10	0	ostatni0	monokulturaostatni	A	25.5	22	4	0	99.8517	20	20	20	IN	YES
TV	P003	Rosopsida	Sapindales	Sapindaceae	Acer	Acer_campestre	n	1	A	3.14	monokultura	ostatni	A	10	0	ostatni0	monokulturaostatni	A	25.5	22	4	0	99.8517	20	20	20	IN	YES
TV	P003	Rosopsida	Sapindales	Sapindaceae	Acer	Acer_campestre	n	1	A	3.14	monokultura	ostatni	A	10	0	ostatni0	monokulturaostatni	A	25.5	22	4	0	99.8517	20	20	20	IN	YES
TV	P003	Rosopsida	Sapindales	Sapindaceae	Acer	Acer_campestre	n	1	A	3.14	monokultura	ostatni	A	10	0	ostatni0	monokulturaostatni	A	25.5	22	4	0	99.8517	20	20	20	IN	YES
TV	P003	Rosopsida	Rosales	Rosaceae	Crataegus	Crataegus	n	1	A	2.355	monokultura	ostatni	A	10	0	ostatni0	monokulturaostatni	A	25.5	22	4	0	99.8517	20	20	20	IN	YES
TV	P003	Rosopsida	Rosales	Rosaceae	Crataegus	Crataegus	n	1	A	2.355	monokultura	ostatni	A	10	0	ostatni0	monokulturaostatni	A	25.5	22	4	0	99.8517	20	20	20	IN	YES
TV	P003	Rosopsida	Rosales	Rosaceae	Crataegus	Crataegus	n	1	A	2.355	monokultura	ostatni	A	10	0	ostatni0	monokulturaostatni	A	25.5	22	4	0	99.8517	20	20	20	IN	YES
TV	P003	Rosopsida	Lamiales	Oleaceae	Fraxinus	Fraxinus	n	1	A	10.99	monokultura	hospodarska	A	10	0	hospodarska0	monokulturahospodarska	A	25.5	22	4	0	99.8517	20	20	20	IN	YES
TV	P003	Rosopsida	Lamiales	Oleaceae	Fraxinus	Fraxinus	n	1	A	10.99	monokultura	hospodarska	A	10	0	hospodarska0	monokulturahospodarska	A	25.5	22	4	0	99.8517	20	20	20	IN	YES
TV	P003	Rosopsida	Lamiales	Oleaceae	Fraxinus	Fraxinus	n	1	A	10.99	monokultura	hospodarska	A	10	0	hospodarska0	monokulturahospodarska	A	25.5	22	4	0	99.8517	20	20	20	IN	YES
TV	P003	Rosopsida	Lamiales	Oleaceae	Fraxinus	Fraxinus	n	1	A	10.99	monokultura	hospodarska	A	10	0	hospodarska0	monokulturahospodarska	A	25.5	22	4	0	99.8517	20	20	20	IN	YES
TV	P003	Rosopsida	Lamiales	Oleaceae	Fraxinus	Fraxinus	n	1	A	10.99	monokultura	hospodarska	A	10	0	hospodarska0	monokulturahospodarska	A	25.5	22	4	0	99.8517	20	20	20	IN	YES
TV	P003	Rosopsida	Lamiales	Oleaceae	Fraxinus	Fraxinus	n	1	A	10.99	monokultura	hospodarska	A	10	0	hospodarska0	monokulturahospodarska	A	25.5	22	4	0	99.8517	20	20	20	IN	YES
TV	P003	Rosopsida	Lamiales	Oleaceae	Fraxinus	Fraxinus	n	1	A	10.99	monokultura	hospodarska	A	10	0	hospodarska0	monokulturahospodarska	A	25.5	22	4	0	99.8517	20	20	20	IN	YES
TV	P003	Rosopsida	Lamiales	Oleaceae	Fraxinus	Fraxinus	n	1	A	10.99	monokultura	hospodarska	A	10	0	hospodarska0	monokulturahospodarska	A	25.5	22	4	0	99.8517	20	20	20	IN	YES
TV	P003	Rosopsida	Lamiales	Oleaceae	Fraxinus	Fraxinus	n	1	A	10.99	monokultura	hospodarska	A	10	0	hospodarska0	monokulturahospodarska	A	25.5	22	4	0	99.8517	20	20	20	IN	YES
TV	P003	Rosopsida	Lamiales	Oleaceae	Fraxinus	Fraxinus	n	1	A	10.99	monokultura	hospodarska	A	10	0	hospodarska0	monokulturahospodarska	A	25.5	22	4	0	99.8517	20	20	20	IN	YES
TV	P003	Rosopsida	Lamiales	Oleaceae	Fraxinus	Fraxinus	n	1	A	10.99	monokultura	hospodarska	A	10	0	hospodarska0	monokulturahospodarska	A	25.5	22	4	0	99.8517	20	20	20	IN	YES
TV	P003	Rosopsida	Lamiales	Oleaceae	Fraxinus	Fraxinus	n	1	A	10.99	monokultura	hospodarska	A	10	0	hospodarska0	monokulturahospodarska	A	25.5	22	4	0	99.8517	20	20	20	IN	YES
TV	P003	Rosopsida	Lamiales	Oleaceae	Fraxinus	Fraxinus	n	1	A	10.99	monokultura	hospodarska	A	10	0	hospodarska0	monokulturahospodarska	A	25.5	22	4	0	99.8517	20	20	20	IN	YES
TV	P003	Rosopsida	Lamiales	Oleaceae	Fraxinus	Fraxinus	n	1	A	10.99	monokultura	hospodarska	A	10	0	hospodarska0	monokulturahospodarska	A	25.5	22	4	0	99.8517	20	20	20	IN	YES
TV	P003	Rosopsida	Fagales	Fagaceae	Quercus	Quercus	p	105	B	2570.88	monokultura	hospodarska	A	10	0	hospodarska0	monokulturahospodarska	C	25.5	22	4	0	99.8517	20	20	20	IN	YES
TV	P003	Rosopsida	Fagales	Fagaceae	Quercus	Quercus	p	105	B	2570.88	monokultura	hospodarska	A	10	0	hospodarska0	monokulturahospodarska	C	25.5	22	4	0	99.8517	20	20	20	IN	YES
TV	P003	Rosopsida	Fagales	Fagaceae	Quercus	Quercus	p	105	B	2570.88	monokultura	hospodarska	A	10	0	hospodarska0	monokulturahospodarska	C	25.5	22	4	0	99.8517	20	20	20	IN	YES
TV	P003	Rosopsida	Fagales	Fagaceae	Quercus	Quercus	p	105	B	2570.88	monokultura	hospodarska	A	10	0	hospodarska0	monokulturahospodarska	C	25.5	22	4	0	99.8517	20	20	20	IN	YES
TV	P003	Rosopsida	Rosales	Rosaceae	Crataegus	Crataegus	n	1	A	0.785	monokultura	ostatni	B	15	0	ostatni0	monokulturaostatni	B	25.5	22	4	0	99.8517	20	20	20	IN	YES
TV	P003	Rosopsida	Lamiales	Oleaceae	Fraxinus	Fraxinus	n	1	A	28.26	monokultura	hospodarska	B	15	0	hospodarska0	monokulturahospodarska	B	25.5	22	4	0	99.8517	20	20	20	IN	YES
TV	P003	Rosopsida	Lamiales	Oleaceae	Fraxinus	Fraxinus	n	1	A	28.26	monokultura	hospodarska	B	15	0	hospodarska0	monokulturahospodarska	B	25.5	22	4	0	99.8517	20	20	20	IN	YES
TV	P003	Rosopsida	Lamiales	Oleaceae	Fraxinus	Fraxinus	n	1	A	28.26	monokultura	hospodarska	B	15	0	hospodarska0	monokulturahospodarska	B	25.5	22	4	0	99.8517	20	20	20	IN	YES
TV	P003	Rosopsida	Lamiales	Oleaceae	Fraxinus	Fraxinus	n	1	A	28.26	monokultura	hospodarska	B	15	0	hospodarska0	monokulturahospodarska	B	25.5	22	4	0	99.8517	20	20	20	IN	YES
TV	P003	Rosopsida	Lamiales	Oleaceae	Fraxinus	Fraxinus	n	1	A	28.26	monokultura	hospodarska	B	15	0	hospodarska0	monokulturahospodarska	B	25.5	22	4	0	99.8517	20	20	20	IN	YES
TV	P003	Rosopsida	Lamiales	Oleaceae	Fraxinus	Fraxinus	n	1	A	28.26	monokultura	hospodarska	B	15	0	hospodarska0	monokulturahospodarska	B	25.5	22	4	0	99.8517	20	20	20	IN	YES
TV	P003	Rosopsida	Lamiales	Oleaceae	Fraxinus	Fraxinus	n	1	A	28.26	monokultura	hospodarska	B	15	0	hospodarska0	monokulturahospodarska	B	25.5	22	4	0	99.8517	20	20	20	IN	YES
TV	P003	Rosopsida	Lamiales	Oleaceae	Fraxinus	Fraxinus	n	1	A	28.26	monokultura	hospodarska	B	15	0	hospodarska0	monokulturahospodarska	B	25.5	22	4	0	99.8517	20	20	20	IN	YES
TV	P003	Rosopsida	Lamiales	Oleaceae	Fraxinus	Fraxinus	n	1	A	28.26	monokultura	hospodarska	B	15	0	hospodarska0	monokulturahospodarska	B	25.5	22	4	0	99.8517	20	20	20	IN	YES
TV	P003	Rosopsida	Lamiales	Oleaceae	Fraxinus	Fraxinus	n	1	A	28.26	monokultura	hospodarska	B	15	0	hospodarska0	monokulturahospodarska	B	25.5	22	4	0	99.8517	20	20	20	IN	YES
TV	P003	Rosopsida	Lamiales	Oleaceae	Fraxinus	Fraxinus	n	1	A	28.26	monokultura	hospodarska	B	15	0	hospodarska0	monokulturahospodarska	B	25.5	22	4	0	99.8517	20	20	20	IN	YES
TV	P003	Rosopsida	Lamiales	Oleaceae	Fraxinus	Fraxinus	n	1	A	28.26	monokultura	hospodarska	B	15	0	hospodarska0	monokulturahospodarska	B	25.5	22	4	0	99.8517	20	20	20	IN	YES
TV	P003	Rosopsida	Lamiales	Oleaceae	Fraxinus	Fraxinus	n	1	A	28.26	monokultura	hospodarska	B	15	0	hospodarska0	monokulturahospodarska	B	25.5	22	4	0	99.8517	20	20	20	IN	YES
TV	P003	Rosopsida	Lamiales	Oleaceae	Fraxinus	Fraxinus	n	1	A	28.26	monokultura	hospodarska	B	15	0	hospodarska0	monokulturahospodarska	B	25.5	22	4	0	99.8517	20	20	20	IN	YES
TV	P003	Rosopsida	Lamiales	Oleaceae	Fraxinus	Fraxinus	n	1	A	28.26	monokultura	hospodarska	B	15	0	hospodarska0	monokulturahospodarska	B	25.5	22	4	0	99.8517	20	20	20	IN	YES
TV	P003	Rosopsida	Lamiales	Oleaceae	Fraxinus	Fraxinus	n	1	A	28.26	monokultura	hospodarska	B	15	0	hospodarska0	monokulturahospodarska	B	25.5	22	4	0	99.8517	20	20	20	IN	YES
TV	P003	Rosopsida	Lamiales	Oleaceae	Fraxinus	Fraxinus	n	1	A	28.26	monokultura	hospodarska	B	15	0	hospodarska0	monokulturahospodarska	B	25.5	22	4	0	99.8517	20	20	20	IN	YES
TV	P003	Rosopsida	Lamiales	Oleaceae	Fraxinus	Fraxinus	n	1	A	28.26	monokultura	hospodarska	B	15	0	hospodarska0	monokulturahospodarska	B	25.5	22	4	0	99.8517	20	20	20	IN	YES
TV	P003	Rosopsida	Lamiales	Oleaceae	Fraxinus	Fraxinus	n	1	A	28.26	monokultura	hospodarska	B	15	0	hospodarska0	monokulturahospodarska	B	25.5	22	4	0	99.8517	20	20	20	IN	YES
TV	P003	Rosopsida	Lamiales	Oleaceae	Fraxinus	Fraxinus	n	1	A	28.26	monokultura	hospodarska	B	15	0	hospodarska0	monokulturahospodarska	B	25.5	22	4	0	99.8517	20	20	20	IN	YES
TV	P003	Rosopsida	Lamiales	Oleaceae	Fraxinus	Fraxinus	n	1	A	28.26	monokultura	hospodarska	B	15	0	hospodarska0	monokulturahospodarska	B	25.5	22	4	0	99.8517	20	20	20	IN	YES
TV	P003	Rosopsida	Lamiales	Oleaceae	Fraxinus	Fraxinus	n	1	A	28.26	monokultura	hospodarska	B	15	0	hospodarska0	monokulturahospodarska	B	25.5	22	4	0	99.8517	20	20	20	IN	YES
TV	P003	Rosopsida	Lamiales	Oleaceae	Fraxinus	Fraxinus	n	1	A	28.26	monokultura	hospodarska	B	15	0	hospodarska0	monokulturahospodarska	B	25.5	22	4	0	99.8517	20	20	20	IN	YES
TV	P003	Rosopsida	Lamiales	Oleaceae	Fraxinus	Fraxinus	n	1	A	28.26	monokultura	hospodarska	B	15	0	hospodarska0	monokulturahospodarska	B	25.5	22	4	0	99.8517	20	20	20	IN	YES
TV	P003	Rosopsida	Lamiales	Oleaceae	Fraxinus	Fraxinus	n	1	A	28.26	monokultura	hospodarska	B	15	0	hospodarska0	monokulturahospodarska	B	25.5	22	4	0	99.8517	20	20	20	IN	YES
TV	P003	Rosopsida	Lamiales	Oleaceae	Fraxinus	Fraxinus	n	1	A	28.26	monokultura	hospodarska	B	15	0	hospodarska0	monokulturahospodarska	B	25.5	22	4	0	99.8517	20	20	20	IN	YES
TV	P003	Rosopsida	Lamiales	Oleaceae	Fraxinus	Fraxinus	n	1	A	28.26	monokultura	hospodarska	B	15	0	hospodarska0	monokulturahospodarska	B	25.5	22	4	0	99.8517	20	20	20	IN	YES
TV	P003	Rosopsida	Lamiales	Oleaceae	Fraxinus	Fraxinus	n	1	A	28.26	monokultura	hospodarska	B	15	0	hospodarska0	monokulturahospodarska	B	25.5	22	4	0	99.8517	20	20	20	IN	YES
TV	P003	Rosopsida	Lamiales	Oleaceae	Fraxinus	Fraxinus	n	1	A	28.26	monokultura	hospodarska	B	15	0	hospodarska0	monokulturahospodarska	B	25.5	22	4	0	99.8517	20	20	20	IN	YES
TV	P003	Rosopsida	Lamiales	Oleaceae	Fraxinus	Fraxinus	n	1	A	28.26	monokultura	hospodarska	B	15	0	hospodarska0	monokulturahospodarska	B	25.5	22	4	0	99.8517	20	20	20	IN	YES
TV	P003	Rosopsida	Lamiales	Oleaceae	Fraxinus	Fraxinus	n	1	A	28.26	monokultura	hospodarska	B	15	0	hospodarska0	monokulturahospodarska	B	25.5	22	4	0	99.8517	20	20	20	IN	YES
TV	P003	Rosopsida	Lamiales	Oleaceae	Fraxinus	Fraxinus	n	1	A	28.26	monokultura	hospodarska	B	15	0	hospodarska0	monokulturahospodarska	B	25.5	22	4	0	99.8517	20	20	20	IN	YES
TV	P003	Rosopsida	Lamiales	Oleaceae	Fraxinus	Fraxinus	n	1	A	28.26	monokultura	hospodarska	B	15	0	hospodarska0	monokulturahospodarska	B	25.5	22	4	0	99.8517	20	20	20	IN	YES
TV	P003	Rosopsida	Lamiales	Oleaceae	Fraxinus	Fraxinus	n	1	A	28.26	monokultura	hospodarska	B	15	0	hospodarska0	monokulturahospodarska	B	25.5	22	4	0	99.8517	20	20	20	IN	YES
TV	P003	Rosopsida	Lamiales	Oleaceae	Fraxinus	Fraxinus	n	1	A	28.26	monokultura	hospodarska	B	15	0	hospodarska0	monokulturahospodarska	B	25.5	22	4	0	99.8517	20	20	20	IN	YES
TV	P003	Rosopsida	Lamiales	Oleaceae	Fraxinus	Fraxinus	n	1	A	28.26	monokultura	hospodarska	B	15	0	hospodarska0	monokulturahospodarska	B	25.5	22	4	0	99.8517	20	20	20	IN	YES
TV	P003	Rosopsida	Fagales	Fagaceae	Quercus	Quercus	p	50	B	1727	monokultura	hospodarska	B	15	0	hospodarska0	monokulturahospodarska	D	25.5	22	4	0	99.8517	20	20	20	IN	YES
TV	P003	Rosopsida	Fagales	Fagaceae	Quercus	Quercus	p	50	B	1727	monokultura	hospodarska	B	15	0	hospodarska0	monokulturahospodarska	D	25.5	22	4	0	99.8517	20	20	20	IN	YES
TV	P003	Rosopsida	Fagales	Fagaceae	Quercus	Quercus	p	50	B	1727	monokultura	hospodarska	B	15	0	hospodarska0	monokulturahospodarska	D	25.5	22	4	0	99.8517	20	20	20	IN	YES
TV	P003	Rosopsida	Sapindales	Sapindaceae	Acer	Acer_campestre	n	1	A	0.785	monokultura	ostatni	B	20	0	ostatni0	monokulturaostatni	B	25.5	22	4	0	99.8517	20	20	20	IN	YES
TV	P003	Rosopsida	Rosales	Rosaceae	Crataegus	Crataegus	n	1	A	0.785	monokultura	ostatni	B	20	0	ostatni0	monokulturaostatni	B	25.5	22	4	0	99.8517	20	20	20	IN	YES
TV	P003	Rosopsida	Lamiales	Oleaceae	Fraxinus	Fraxinus	n	1	A	20.41	monokultura	hospodarska	B	20	0	hospodarska0	monokulturahospodarska	B	25.5	22	4	0	99.8517	20	20	20	IN	YES
TV	P003	Rosopsida	Lamiales	Oleaceae	Fraxinus	Fraxinus	n	1	A	20.41	monokultura	hospodarska	B	20	0	hospodarska0	monokulturahospodarska	B	25.5	22	4	0	99.8517	20	20	20	IN	YES
TV	P003	Rosopsida	Lamiales	Oleaceae	Fraxinus	Fraxinus	n	1	A	20.41	monokultura	hospodarska	B	20	0	hospodarska0	monokulturahospodarska	B	25.5	22	4	0	99.8517	20	20	20	IN	YES
TV	P003	Rosopsida	Lamiales	Oleaceae	Fraxinus	Fraxinus	n	1	A	20.41	monokultura	hospodarska	B	20	0	hospodarska0	monokulturahospodarska	B	25.5	22	4	0	99.8517	20	20	20	IN	YES
TV	P003	Rosopsida	Lamiales	Oleaceae	Fraxinus	Fraxinus	n	1	A	20.41	monokultura	hospodarska	B	20	0	hospodarska0	monokulturahospodarska	B	25.5	22	4	0	99.8517	20	20	20	IN	YES
TV	P003	Rosopsida	Lamiales	Oleaceae	Fraxinus	Fraxinus	n	1	A	20.41	monokultura	hospodarska	B	20	0	hospodarska0	monokulturahospodarska	B	25.5	22	4	0	99.8517	20	20	20	IN	YES
TV	P003	Rosopsida	Lamiales	Oleaceae	Fraxinus	Fraxinus	n	1	A	20.41	monokultura	hospodarska	B	20	0	hospodarska0	monokulturahospodarska	B	25.5	22	4	0	99.8517	20	20	20	IN	YES
TV	P003	Rosopsida	Lamiales	Oleaceae	Fraxinus	Fraxinus	n	1	A	20.41	monokultura	hospodarska	B	20	0	hospodarska0	monokulturahospodarska	B	25.5	22	4	0	99.8517	20	20	20	IN	YES
TV	P003	Rosopsida	Lamiales	Oleaceae	Fraxinus	Fraxinus	n	1	A	20.41	monokultura	hospodarska	B	20	0	hospodarska0	monokulturahospodarska	B	25.5	22	4	0	99.8517	20	20	20	IN	YES
TV	P003	Rosopsida	Lamiales	Oleaceae	Fraxinus	Fraxinus	n	1	A	20.41	monokultura	hospodarska	B	20	0	hospodarska0	monokulturahospodarska	B	25.5	22	4	0	99.8517	20	20	20	IN	YES
TV	P003	Rosopsida	Lamiales	Oleaceae	Fraxinus	Fraxinus	n	1	A	20.41	monokultura	hospodarska	B	20	0	hospodarska0	monokulturahospodarska	B	25.5	22	4	0	99.8517	20	20	20	IN	YES
TV	P003	Rosopsida	Lamiales	Oleaceae	Fraxinus	Fraxinus	n	1	A	20.41	monokultura	hospodarska	B	20	0	hospodarska0	monokulturahospodarska	B	25.5	22	4	0	99.8517	20	20	20	IN	YES
TV	P003	Rosopsida	Lamiales	Oleaceae	Fraxinus	Fraxinus	n	1	A	20.41	monokultura	hospodarska	B	20	0	hospodarska0	monokulturahospodarska	B	25.5	22	4	0	99.8517	20	20	20	IN	YES
TV	P003	Rosopsida	Lamiales	Oleaceae	Fraxinus	Fraxinus	n	1	A	20.41	monokultura	hospodarska	B	20	0	hospodarska0	monokulturahospodarska	B	25.5	22	4	0	99.8517	20	20	20	IN	YES
TV	P003	Rosopsida	Lamiales	Oleaceae	Fraxinus	Fraxinus	n	1	A	20.41	monokultura	hospodarska	B	20	0	hospodarska0	monokulturahospodarska	B	25.5	22	4	0	99.8517	20	20	20	IN	YES
TV	P003	Rosopsida	Lamiales	Oleaceae	Fraxinus	Fraxinus	n	1	A	20.41	monokultura	hospodarska	B	20	0	hospodarska0	monokulturahospodarska	B	25.5	22	4	0	99.8517	20	20	20	IN	YES
TV	P003	Rosopsida	Lamiales	Oleaceae	Fraxinus	Fraxinus	n	1	A	20.41	monokultura	hospodarska	B	20	0	hospodarska0	monokulturahospodarska	B	25.5	22	4	0	99.8517	20	20	20	IN	YES
TV	P003	Rosopsida	Lamiales	Oleaceae	Fraxinus	Fraxinus	n	1	A	20.41	monokultura	hospodarska	B	20	0	hospodarska0	monokulturahospodarska	B	25.5	22	4	0	99.8517	20	20	20	IN	YES
TV	P003	Rosopsida	Lamiales	Oleaceae	Fraxinus	Fraxinus	n	1	A	20.41	monokultura	hospodarska	B	20	0	hospodarska0	monokulturahospodarska	B	25.5	22	4	0	99.8517	20	20	20	IN	YES
TV	P003	Rosopsida	Lamiales	Oleaceae	Fraxinus	Fraxinus	n	1	A	20.41	monokultura	hospodarska	B	20	0	hospodarska0	monokulturahospodarska	B	25.5	22	4	0	99.8517	20	20	20	IN	YES
TV	P003	Rosopsida	Lamiales	Oleaceae	Fraxinus	Fraxinus	n	1	A	20.41	monokultura	hospodarska	B	20	0	hospodarska0	monokulturahospodarska	B	25.5	22	4	0	99.8517	20	20	20	IN	YES
TV	P003	Rosopsida	Lamiales	Oleaceae	Fraxinus	Fraxinus	n	1	A	20.41	monokultura	hospodarska	B	20	0	hospodarska0	monokulturahospodarska	B	25.5	22	4	0	99.8517	20	20	20	IN	YES
TV	P003	Rosopsida	Lamiales	Oleaceae	Fraxinus	Fraxinus	n	1	A	20.41	monokultura	hospodarska	B	20	0	hospodarska0	monokulturahospodarska	B	25.5	22	4	0	99.8517	20	20	20	IN	YES
TV	P003	Rosopsida	Lamiales	Oleaceae	Fraxinus	Fraxinus	n	1	A	20.41	monokultura	hospodarska	B	20	0	hospodarska0	monokulturahospodarska	B	25.5	22	4	0	99.8517	20	20	20	IN	YES
TV	P003	Rosopsida	Lamiales	Oleaceae	Fraxinus	Fraxinus	n	1	A	20.41	monokultura	hospodarska	B	20	0	hospodarska0	monokulturahospodarska	B	25.5	22	4	0	99.8517	20	20	20	IN	YES
TV	P003	Rosopsida	Lamiales	Oleaceae	Fraxinus	Fraxinus	n	1	A	20.41	monokultura	hospodarska	B	20	0	hospodarska0	monokulturahospodarska	B	25.5	22	4	0	99.8517	20	20	20	IN	YES
TV	P003	Rosopsida	Fagales	Fagaceae	Quercus	Quercus	p	45	B	1295.25	monokultura	hospodarska	B	20	0	hospodarska0	monokulturahospodarska	D	25.5	22	4	0	99.8517	20	20	20	IN	YES
TV	P003	Rosopsida	Fagales	Fagaceae	Quercus	Quercus	p	45	B	1295.25	monokultura	hospodarska	B	20	0	hospodarska0	monokulturahospodarska	D	25.5	22	4	0	99.8517	20	20	20	IN	YES
TV	P003	Rosopsida	Fagales	Fagaceae	Quercus	Quercus	p	45	B	1295.25	monokultura	hospodarska	B	20	0	hospodarska0	monokulturahospodarska	D	25.5	22	4	0	99.8517	20	20	20	IN	YES
TV	P004	Rosopsida	Rosales	Rosaceae	Crataegus	Crataegus	n	1	A	2.355	monokultura	ostatni	A	5	0	ostatni0	monokulturaostatni	A	26.25	21.5	4	2	99.8668	20	20	20	IN	YES
TV	P004	Rosopsida	Rosales	Rosaceae	Crataegus	Crataegus	n	1	A	2.355	monokultura	ostatni	A	5	0	ostatni0	monokulturaostatni	A	26.25	21.5	4	2	99.8668	20	20	20	IN	YES
TV	P004	Rosopsida	Rosales	Rosaceae	Crataegus	Crataegus	n	1	A	2.355	monokultura	ostatni	A	5	0	ostatni0	monokulturaostatni	A	26.25	21.5	4	2	99.8668	20	20	20	IN	YES
TV	P004	Rosopsida	Lamiales	Oleaceae	Fraxinus	Fraxinus	n	70	B	1785.88	monokultura	hospodarska	A	5	0	hospodarska0	monokulturahospodarska	C	26.25	21.5	4	2	99.8668	20	20	20	IN	YES
TV	P004	Rosopsida	Lamiales	Oleaceae	Fraxinus	Fraxinus	n	70	B	1785.88	monokultura	hospodarska	A	5	0	hospodarska0	monokulturahospodarska	C	26.25	21.5	4	2	99.8668	20	20	20	IN	YES
TV	P004	Rosopsida	Lamiales	Oleaceae	Fraxinus	Fraxinus	n	70	B	1785.88	monokultura	hospodarska	A	5	0	hospodarska0	monokulturahospodarska	C	26.25	21.5	4	2	99.8668	20	20	20	IN	YES
TV	P004	Rosopsida	Lamiales	Oleaceae	Fraxinus	Fraxinus	n	70	B	1785.88	monokultura	hospodarska	A	5	0	hospodarska0	monokulturahospodarska	C	26.25	21.5	4	2	99.8668	20	20	20	IN	YES
TV	P004	Rosopsida	Lamiales	Oleaceae	Fraxinus	Fraxinus	n	70	B	1785.88	monokultura	hospodarska	A	5	0	hospodarska0	monokulturahospodarska	C	26.25	21.5	4	2	99.8668	20	20	20	IN	YES
TV	P004	Rosopsida	Lamiales	Oleaceae	Fraxinus	Fraxinus	n	70	B	1785.88	monokultura	hospodarska	A	5	0	hospodarska0	monokulturahospodarska	C	26.25	21.5	4	2	99.8668	20	20	20	IN	YES
TV	P004	Rosopsida	Lamiales	Oleaceae	Fraxinus	Fraxinus	n	45	B	1118.62	monokultura	hospodarska	A	5	1	hospodarska1	monokulturahospodarska	C	26.25	21.5	4	2	99.8668	20	20	20	IN	YES
TV	P004	Rosopsida	Lamiales	Oleaceae	Fraxinus	Fraxinus	n	45	B	1118.62	monokultura	hospodarska	A	5	1	hospodarska1	monokulturahospodarska	C	26.25	21.5	4	2	99.8668	20	20	20	IN	YES
TV	P004	Rosopsida	Lamiales	Oleaceae	Fraxinus	Fraxinus	n	45	B	1118.62	monokultura	hospodarska	A	5	1	hospodarska1	monokulturahospodarska	C	26.25	21.5	4	2	99.8668	20	20	20	IN	YES
TV	P004	Rosopsida	Sapindales	Sapindaceae	Acer	Acer_campestre	n	1	A	0.785	monokultura	ostatni	A	10	0	ostatni0	monokulturaostatni	A	26.25	21.5	4	2	99.8668	20	20	20	IN	YES
TV	P004	Rosopsida	Rosales	Rosaceae	Crataegus	Crataegus	n	1	A	3.14	monokultura	ostatni	A	10	0	ostatni0	monokulturaostatni	A	26.25	21.5	4	2	99.8668	20	20	20	IN	YES
TV	P004	Rosopsida	Rosales	Rosaceae	Crataegus	Crataegus	n	1	A	3.14	monokultura	ostatni	A	10	0	ostatni0	monokulturaostatni	A	26.25	21.5	4	2	99.8668	20	20	20	IN	YES
TV	P004	Rosopsida	Rosales	Rosaceae	Crataegus	Crataegus	n	1	A	3.14	monokultura	ostatni	A	10	0	ostatni0	monokulturaostatni	A	26.25	21.5	4	2	99.8668	20	20	20	IN	YES
TV	P004	Rosopsida	Rosales	Rosaceae	Crataegus	Crataegus	n	1	A	3.14	monokultura	ostatni	A	10	0	ostatni0	monokulturaostatni	A	26.25	21.5	4	2	99.8668	20	20	20	IN	YES
TV	P004	Rosopsida	Lamiales	Oleaceae	Fraxinus	Fraxinus	n	1	A	9.42	monokultura	hospodarska	A	10	0	hospodarska0	monokulturahospodarska	A	26.25	21.5	4	2	99.8668	20	20	20	IN	YES
TV	P004	Rosopsida	Lamiales	Oleaceae	Fraxinus	Fraxinus	n	1	A	9.42	monokultura	hospodarska	A	10	0	hospodarska0	monokulturahospodarska	A	26.25	21.5	4	2	99.8668	20	20	20	IN	YES
TV	P004	Rosopsida	Lamiales	Oleaceae	Fraxinus	Fraxinus	n	1	A	9.42	monokultura	hospodarska	A	10	0	hospodarska0	monokulturahospodarska	A	26.25	21.5	4	2	99.8668	20	20	20	IN	YES
TV	P004	Rosopsida	Lamiales	Oleaceae	Fraxinus	Fraxinus	n	1	A	9.42	monokultura	hospodarska	A	10	0	hospodarska0	monokulturahospodarska	A	26.25	21.5	4	2	99.8668	20	20	20	IN	YES
TV	P004	Rosopsida	Lamiales	Oleaceae	Fraxinus	Fraxinus	n	1	A	9.42	monokultura	hospodarska	A	10	0	hospodarska0	monokulturahospodarska	A	26.25	21.5	4	2	99.8668	20	20	20	IN	YES
TV	P004	Rosopsida	Lamiales	Oleaceae	Fraxinus	Fraxinus	n	1	A	9.42	monokultura	hospodarska	A	10	0	hospodarska0	monokulturahospodarska	A	26.25	21.5	4	2	99.8668	20	20	20	IN	YES
TV	P004	Rosopsida	Lamiales	Oleaceae	Fraxinus	Fraxinus	n	1	A	9.42	monokultura	hospodarska	A	10	0	hospodarska0	monokulturahospodarska	A	26.25	21.5	4	2	99.8668	20	20	20	IN	YES
TV	P004	Rosopsida	Lamiales	Oleaceae	Fraxinus	Fraxinus	n	1	A	9.42	monokultura	hospodarska	A	10	0	hospodarska0	monokulturahospodarska	A	26.25	21.5	4	2	99.8668	20	20	20	IN	YES
TV	P004	Rosopsida	Lamiales	Oleaceae	Fraxinus	Fraxinus	n	1	A	9.42	monokultura	hospodarska	A	10	0	hospodarska0	monokulturahospodarska	A	26.25	21.5	4	2	99.8668	20	20	20	IN	YES
TV	P004	Rosopsida	Lamiales	Oleaceae	Fraxinus	Fraxinus	n	1	A	9.42	monokultura	hospodarska	A	10	0	hospodarska0	monokulturahospodarska	A	26.25	21.5	4	2	99.8668	20	20	20	IN	YES
TV	P004	Rosopsida	Lamiales	Oleaceae	Fraxinus	Fraxinus	n	1	A	9.42	monokultura	hospodarska	A	10	0	hospodarska0	monokulturahospodarska	A	26.25	21.5	4	2	99.8668	20	20	20	IN	YES
TV	P004	Rosopsida	Lamiales	Oleaceae	Fraxinus	Fraxinus	n	1	A	9.42	monokultura	hospodarska	A	10	0	hospodarska0	monokulturahospodarska	A	26.25	21.5	4	2	99.8668	20	20	20	IN	YES
TV	P004	Rosopsida	Fagales	Fagaceae	Quercus	Quercus	p	85	B	2747.5	monokultura	hospodarska	A	10	0	hospodarska0	monokulturahospodarska	C	26.25	21.5	4	2	99.8668	20	20	20	IN	YES
TV	P004	Rosopsida	Fagales	Fagaceae	Quercus	Quercus	p	70	B	2570.88	monokultura	hospodarska	A	10	1	hospodarska1	monokulturahospodarska	C	26.25	21.5	4	2	99.8668	20	20	20	IN	YES
TV	P004	Rosopsida	Fagales	Fagaceae	Quercus	Quercus	p	70	B	2570.88	monokultura	hospodarska	A	10	1	hospodarska1	monokulturahospodarska	C	26.25	21.5	4	2	99.8668	20	20	20	IN	YES
TV	P004	Rosopsida	Fagales	Fagaceae	Quercus	Quercus	p	70	B	2570.88	monokultura	hospodarska	A	10	1	hospodarska1	monokulturahospodarska	C	26.25	21.5	4	2	99.8668	20	20	20	IN	YES
TV	P004	Rosopsida	Rosales	Rosaceae	Crataegus	Crataegus	n	1	A	2.355	monokultura	ostatni	B	15	0	ostatni0	monokulturaostatni	B	26.25	21.5	4	2	99.8668	20	20	20	IN	YES
TV	P004	Rosopsida	Rosales	Rosaceae	Crataegus	Crataegus	n	1	A	2.355	monokultura	ostatni	B	15	0	ostatni0	monokulturaostatni	B	26.25	21.5	4	2	99.8668	20	20	20	IN	YES
TV	P004	Rosopsida	Rosales	Rosaceae	Crataegus	Crataegus	n	1	A	2.355	monokultura	ostatni	B	15	0	ostatni0	monokulturaostatni	B	26.25	21.5	4	2	99.8668	20	20	20	IN	YES
TV	P004	Rosopsida	Lamiales	Oleaceae	Fraxinus	Fraxinus	n	1	A	25.905	monokultura	hospodarska	B	15	0	hospodarska0	monokulturahospodarska	B	26.25	21.5	4	2	99.8668	20	20	20	IN	YES
TV	P004	Rosopsida	Lamiales	Oleaceae	Fraxinus	Fraxinus	n	1	A	25.905	monokultura	hospodarska	B	15	0	hospodarska0	monokulturahospodarska	B	26.25	21.5	4	2	99.8668	20	20	20	IN	YES
TV	P004	Rosopsida	Lamiales	Oleaceae	Fraxinus	Fraxinus	n	1	A	25.905	monokultura	hospodarska	B	15	0	hospodarska0	monokulturahospodarska	B	26.25	21.5	4	2	99.8668	20	20	20	IN	YES
TV	P004	Rosopsida	Lamiales	Oleaceae	Fraxinus	Fraxinus	n	1	A	25.905	monokultura	hospodarska	B	15	0	hospodarska0	monokulturahospodarska	B	26.25	21.5	4	2	99.8668	20	20	20	IN	YES
TV	P004	Rosopsida	Lamiales	Oleaceae	Fraxinus	Fraxinus	n	1	A	25.905	monokultura	hospodarska	B	15	0	hospodarska0	monokulturahospodarska	B	26.25	21.5	4	2	99.8668	20	20	20	IN	YES
TV	P004	Rosopsida	Lamiales	Oleaceae	Fraxinus	Fraxinus	n	1	A	25.905	monokultura	hospodarska	B	15	0	hospodarska0	monokulturahospodarska	B	26.25	21.5	4	2	99.8668	20	20	20	IN	YES
TV	P004	Rosopsida	Lamiales	Oleaceae	Fraxinus	Fraxinus	n	1	A	25.905	monokultura	hospodarska	B	15	0	hospodarska0	monokulturahospodarska	B	26.25	21.5	4	2	99.8668	20	20	20	IN	YES
TV	P004	Rosopsida	Lamiales	Oleaceae	Fraxinus	Fraxinus	n	1	A	25.905	monokultura	hospodarska	B	15	0	hospodarska0	monokulturahospodarska	B	26.25	21.5	4	2	99.8668	20	20	20	IN	YES
TV	P004	Rosopsida	Lamiales	Oleaceae	Fraxinus	Fraxinus	n	1	A	25.905	monokultura	hospodarska	B	15	0	hospodarska0	monokulturahospodarska	B	26.25	21.5	4	2	99.8668	20	20	20	IN	YES
TV	P004	Rosopsida	Lamiales	Oleaceae	Fraxinus	Fraxinus	n	1	A	25.905	monokultura	hospodarska	B	15	0	hospodarska0	monokulturahospodarska	B	26.25	21.5	4	2	99.8668	20	20	20	IN	YES
TV	P004	Rosopsida	Lamiales	Oleaceae	Fraxinus	Fraxinus	n	1	A	25.905	monokultura	hospodarska	B	15	0	hospodarska0	monokulturahospodarska	B	26.25	21.5	4	2	99.8668	20	20	20	IN	YES
TV	P004	Rosopsida	Lamiales	Oleaceae	Fraxinus	Fraxinus	n	1	A	25.905	monokultura	hospodarska	B	15	0	hospodarska0	monokulturahospodarska	B	26.25	21.5	4	2	99.8668	20	20	20	IN	YES
TV	P004	Rosopsida	Lamiales	Oleaceae	Fraxinus	Fraxinus	n	1	A	25.905	monokultura	hospodarska	B	15	0	hospodarska0	monokulturahospodarska	B	26.25	21.5	4	2	99.8668	20	20	20	IN	YES
TV	P004	Rosopsida	Lamiales	Oleaceae	Fraxinus	Fraxinus	n	1	A	25.905	monokultura	hospodarska	B	15	0	hospodarska0	monokulturahospodarska	B	26.25	21.5	4	2	99.8668	20	20	20	IN	YES
TV	P004	Rosopsida	Lamiales	Oleaceae	Fraxinus	Fraxinus	n	1	A	25.905	monokultura	hospodarska	B	15	0	hospodarska0	monokulturahospodarska	B	26.25	21.5	4	2	99.8668	20	20	20	IN	YES
TV	P004	Rosopsida	Lamiales	Oleaceae	Fraxinus	Fraxinus	n	1	A	25.905	monokultura	hospodarska	B	15	0	hospodarska0	monokulturahospodarska	B	26.25	21.5	4	2	99.8668	20	20	20	IN	YES
TV	P004	Rosopsida	Lamiales	Oleaceae	Fraxinus	Fraxinus	n	1	A	25.905	monokultura	hospodarska	B	15	0	hospodarska0	monokulturahospodarska	B	26.25	21.5	4	2	99.8668	20	20	20	IN	YES
TV	P004	Rosopsida	Lamiales	Oleaceae	Fraxinus	Fraxinus	n	1	A	25.905	monokultura	hospodarska	B	15	0	hospodarska0	monokulturahospodarska	B	26.25	21.5	4	2	99.8668	20	20	20	IN	YES
TV	P004	Rosopsida	Lamiales	Oleaceae	Fraxinus	Fraxinus	n	1	A	25.905	monokultura	hospodarska	B	15	0	hospodarska0	monokulturahospodarska	B	26.25	21.5	4	2	99.8668	20	20	20	IN	YES
TV	P004	Rosopsida	Lamiales	Oleaceae	Fraxinus	Fraxinus	n	1	A	25.905	monokultura	hospodarska	B	15	0	hospodarska0	monokulturahospodarska	B	26.25	21.5	4	2	99.8668	20	20	20	IN	YES
TV	P004	Rosopsida	Lamiales	Oleaceae	Fraxinus	Fraxinus	n	1	A	25.905	monokultura	hospodarska	B	15	0	hospodarska0	monokulturahospodarska	B	26.25	21.5	4	2	99.8668	20	20	20	IN	YES
TV	P004	Rosopsida	Lamiales	Oleaceae	Fraxinus	Fraxinus	n	1	A	25.905	monokultura	hospodarska	B	15	0	hospodarska0	monokulturahospodarska	B	26.25	21.5	4	2	99.8668	20	20	20	IN	YES
TV	P004	Rosopsida	Lamiales	Oleaceae	Fraxinus	Fraxinus	n	1	A	25.905	monokultura	hospodarska	B	15	0	hospodarska0	monokulturahospodarska	B	26.25	21.5	4	2	99.8668	20	20	20	IN	YES
TV	P004	Rosopsida	Lamiales	Oleaceae	Fraxinus	Fraxinus	n	1	A	25.905	monokultura	hospodarska	B	15	0	hospodarska0	monokulturahospodarska	B	26.25	21.5	4	2	99.8668	20	20	20	IN	YES
TV	P004	Rosopsida	Lamiales	Oleaceae	Fraxinus	Fraxinus	n	1	A	25.905	monokultura	hospodarska	B	15	0	hospodarska0	monokulturahospodarska	B	26.25	21.5	4	2	99.8668	20	20	20	IN	YES
TV	P004	Rosopsida	Lamiales	Oleaceae	Fraxinus	Fraxinus	n	1	A	25.905	monokultura	hospodarska	B	15	0	hospodarska0	monokulturahospodarska	B	26.25	21.5	4	2	99.8668	20	20	20	IN	YES
TV	P004	Rosopsida	Lamiales	Oleaceae	Fraxinus	Fraxinus	n	1	A	25.905	monokultura	hospodarska	B	15	0	hospodarska0	monokulturahospodarska	B	26.25	21.5	4	2	99.8668	20	20	20	IN	YES
TV	P004	Rosopsida	Lamiales	Oleaceae	Fraxinus	Fraxinus	n	1	A	25.905	monokultura	hospodarska	B	15	0	hospodarska0	monokulturahospodarska	B	26.25	21.5	4	2	99.8668	20	20	20	IN	YES
TV	P004	Rosopsida	Lamiales	Oleaceae	Fraxinus	Fraxinus	n	1	A	25.905	monokultura	hospodarska	B	15	0	hospodarska0	monokulturahospodarska	B	26.25	21.5	4	2	99.8668	20	20	20	IN	YES
TV	P004	Rosopsida	Lamiales	Oleaceae	Fraxinus	Fraxinus	n	1	A	25.905	monokultura	hospodarska	B	15	0	hospodarska0	monokulturahospodarska	B	26.25	21.5	4	2	99.8668	20	20	20	IN	YES
TV	P004	Rosopsida	Lamiales	Oleaceae	Fraxinus	Fraxinus	n	1	A	25.905	monokultura	hospodarska	B	15	0	hospodarska0	monokulturahospodarska	B	26.25	21.5	4	2	99.8668	20	20	20	IN	YES
TV	P004	Rosopsida	Lamiales	Oleaceae	Fraxinus	Fraxinus	n	1	A	25.905	monokultura	hospodarska	B	15	0	hospodarska0	monokulturahospodarska	B	26.25	21.5	4	2	99.8668	20	20	20	IN	YES
TV	P004	Rosopsida	Lamiales	Oleaceae	Fraxinus	Fraxinus	n	1	A	25.905	monokultura	hospodarska	B	15	0	hospodarska0	monokulturahospodarska	B	26.25	21.5	4	2	99.8668	20	20	20	IN	YES
TV	P004	Rosopsida	Fagales	Fagaceae	Quercus	Quercus	p	46	B	1060.54	monokultura	hospodarska	B	15	0	hospodarska0	monokulturahospodarska	D	26.25	21.5	4	2	99.8668	20	20	20	IN	YES
TV	P004	Rosopsida	Fagales	Fagaceae	Quercus	Quercus	p	46	B	1060.54	monokultura	hospodarska	B	15	0	hospodarska0	monokulturahospodarska	D	26.25	21.5	4	2	99.8668	20	20	20	IN	YES
TV	P004	Rosopsida	Fagales	Fagaceae	Quercus	Quercus	p	46	B	1060.54	monokultura	hospodarska	B	15	0	hospodarska0	monokulturahospodarska	D	26.25	21.5	4	2	99.8668	20	20	20	IN	YES
TV	P004	Rosopsida	Fagales	Fagaceae	Quercus	Quercus	p	46	B	1060.54	monokultura	hospodarska	B	15	0	hospodarska0	monokulturahospodarska	D	26.25	21.5	4	2	99.8668	20	20	20	IN	YES
TV	P004	Rosopsida	Sapindales	Sapindaceae	Acer	Acer_campestre	n	3	A	8.635	monokultura	ostatni	B	20	0	ostatni0	monokulturaostatni	B	26.25	21.5	4	2	99.8668	20	20	20	IN	YES
TV	P004	Rosopsida	Sapindales	Sapindaceae	Acer	Acer_campestre	n	3	A	8.635	monokultura	ostatni	B	20	0	ostatni0	monokulturaostatni	B	26.25	21.5	4	2	99.8668	20	20	20	IN	YES
TV	P004	Rosopsida	Sapindales	Sapindaceae	Acer	Acer_campestre	n	3	A	8.635	monokultura	ostatni	B	20	0	ostatni0	monokulturaostatni	B	26.25	21.5	4	2	99.8668	20	20	20	IN	YES
TV	P004	Rosopsida	Sapindales	Sapindaceae	Acer	Acer_campestre	n	3	A	8.635	monokultura	ostatni	B	20	0	ostatni0	monokulturaostatni	B	26.25	21.5	4	2	99.8668	20	20	20	IN	YES
TV	P004	Rosopsida	Sapindales	Sapindaceae	Acer	Acer_campestre	n	3	A	8.635	monokultura	ostatni	B	20	0	ostatni0	monokulturaostatni	B	26.25	21.5	4	2	99.8668	20	20	20	IN	YES
TV	P004	Rosopsida	Rosales	Rosaceae	Crataegus	Crataegus	n	1	A	2.355	monokultura	ostatni	B	20	0	ostatni0	monokulturaostatni	B	26.25	21.5	4	2	99.8668	20	20	20	IN	YES
TV	P004	Rosopsida	Rosales	Rosaceae	Crataegus	Crataegus	n	1	A	2.355	monokultura	ostatni	B	20	0	ostatni0	monokulturaostatni	B	26.25	21.5	4	2	99.8668	20	20	20	IN	YES
TV	P004	Rosopsida	Rosales	Rosaceae	Crataegus	Crataegus	n	1	A	2.355	monokultura	ostatni	B	20	0	ostatni0	monokulturaostatni	B	26.25	21.5	4	2	99.8668	20	20	20	IN	YES
TV	P004	Rosopsida	Lamiales	Oleaceae	Fraxinus	Fraxinus	n	17	B	4083.57	monokultura	hospodarska	B	20	0	hospodarska0	monokulturahospodarska	D	26.25	21.5	4	2	99.8668	20	20	20	IN	YES
TV	P004	Rosopsida	Lamiales	Oleaceae	Fraxinus	Fraxinus	n	17	B	4083.57	monokultura	hospodarska	B	20	0	hospodarska0	monokulturahospodarska	D	26.25	21.5	4	2	99.8668	20	20	20	IN	YES
TV	P004	Rosopsida	Lamiales	Oleaceae	Fraxinus	Fraxinus	n	17	B	4083.57	monokultura	hospodarska	B	20	0	hospodarska0	monokulturahospodarska	D	26.25	21.5	4	2	99.8668	20	20	20	IN	YES
TV	P004	Rosopsida	Lamiales	Oleaceae	Fraxinus	Fraxinus	n	17	B	4083.57	monokultura	hospodarska	B	20	0	hospodarska0	monokulturahospodarska	D	26.25	21.5	4	2	99.8668	20	20	20	IN	YES
TV	P004	Rosopsida	Lamiales	Oleaceae	Fraxinus	Fraxinus	n	17	B	4083.57	monokultura	hospodarska	B	20	0	hospodarska0	monokulturahospodarska	D	26.25	21.5	4	2	99.8668	20	20	20	IN	YES
TV	P004	Rosopsida	Lamiales	Oleaceae	Fraxinus	Fraxinus	n	17	B	4083.57	monokultura	hospodarska	B	20	0	hospodarska0	monokulturahospodarska	D	26.25	21.5	4	2	99.8668	20	20	20	IN	YES
TV	P004	Rosopsida	Lamiales	Oleaceae	Fraxinus	Fraxinus	n	17	B	4083.57	monokultura	hospodarska	B	20	0	hospodarska0	monokulturahospodarska	D	26.25	21.5	4	2	99.8668	20	20	20	IN	YES
TV	P004	Rosopsida	Lamiales	Oleaceae	Fraxinus	Fraxinus	n	17	B	4083.57	monokultura	hospodarska	B	20	0	hospodarska0	monokulturahospodarska	D	26.25	21.5	4	2	99.8668	20	20	20	IN	YES
TV	P004	Rosopsida	Lamiales	Oleaceae	Fraxinus	Fraxinus	n	17	B	4083.57	monokultura	hospodarska	B	20	0	hospodarska0	monokulturahospodarska	D	26.25	21.5	4	2	99.8668	20	20	20	IN	YES
TV	P004	Rosopsida	Lamiales	Oleaceae	Fraxinus	Fraxinus	n	17	B	4083.57	monokultura	hospodarska	B	20	0	hospodarska0	monokulturahospodarska	D	26.25	21.5	4	2	99.8668	20	20	20	IN	YES
TV	P004	Rosopsida	Lamiales	Oleaceae	Fraxinus	Fraxinus	n	17	B	4083.57	monokultura	hospodarska	B	20	0	hospodarska0	monokulturahospodarska	D	26.25	21.5	4	2	99.8668	20	20	20	IN	YES
TV	P004	Rosopsida	Lamiales	Oleaceae	Fraxinus	Fraxinus	n	17	B	4083.57	monokultura	hospodarska	B	20	0	hospodarska0	monokulturahospodarska	D	26.25	21.5	4	2	99.8668	20	20	20	IN	YES
TV	P004	Rosopsida	Lamiales	Oleaceae	Fraxinus	Fraxinus	n	17	B	4083.57	monokultura	hospodarska	B	20	0	hospodarska0	monokulturahospodarska	D	26.25	21.5	4	2	99.8668	20	20	20	IN	YES
TV	P004	Rosopsida	Lamiales	Oleaceae	Fraxinus	Fraxinus	n	17	B	4083.57	monokultura	hospodarska	B	20	0	hospodarska0	monokulturahospodarska	D	26.25	21.5	4	2	99.8668	20	20	20	IN	YES
TV	P004	Rosopsida	Lamiales	Oleaceae	Fraxinus	Fraxinus	n	17	B	4083.57	monokultura	hospodarska	B	20	0	hospodarska0	monokulturahospodarska	D	26.25	21.5	4	2	99.8668	20	20	20	IN	YES
TV	P004	Rosopsida	Lamiales	Oleaceae	Fraxinus	Fraxinus	n	17	B	4083.57	monokultura	hospodarska	B	20	0	hospodarska0	monokulturahospodarska	D	26.25	21.5	4	2	99.8668	20	20	20	IN	YES
TV	P004	Rosopsida	Lamiales	Oleaceae	Fraxinus	Fraxinus	n	17	B	4083.57	monokultura	hospodarska	B	20	0	hospodarska0	monokulturahospodarska	D	26.25	21.5	4	2	99.8668	20	20	20	IN	YES
TV	P004	Rosopsida	Lamiales	Oleaceae	Fraxinus	Fraxinus	n	17	B	4083.57	monokultura	hospodarska	B	20	0	hospodarska0	monokulturahospodarska	D	26.25	21.5	4	2	99.8668	20	20	20	IN	YES
TV	P004	Rosopsida	Fagales	Fagaceae	Quercus	Quercus	p	65	B	4297.88	monokultura	hospodarska	B	20	0	hospodarska0	monokulturahospodarska	D	26.25	21.5	4	2	99.8668	20	20	20	IN	YES
TV	P004	Rosopsida	Fagales	Fagaceae	Quercus	Quercus	p	65	B	4297.88	monokultura	hospodarska	B	20	0	hospodarska0	monokulturahospodarska	D	26.25	21.5	4	2	99.8668	20	20	20	IN	YES
TV	P004	Rosopsida	Fagales	Fagaceae	Quercus	Quercus	p	65	B	4297.88	monokultura	hospodarska	B	20	0	hospodarska0	monokulturahospodarska	D	26.25	21.5	4	2	99.8668	20	20	20	IN	YES
TV	P004	Rosopsida	Fagales	Fagaceae	Quercus	Quercus	p	65	B	4297.88	monokultura	hospodarska	B	20	0	hospodarska0	monokulturahospodarska	D	26.25	21.5	4	2	99.8668	20	20	20	IN	YES
TV	P004	Rosopsida	Fagales	Fagaceae	Quercus	Quercus	p	65	B	4297.88	monokultura	hospodarska	B	20	0	hospodarska0	monokulturahospodarska	D	26.25	21.5	4	2	99.8668	20	20	20	IN	YES
TV	P005	Rosopsida	Rosales	Rosaceae	Crataegus	Crataegus	n	1	A	0.785	monokultura	ostatni	A	5	0	ostatni0	monokulturaostatni	A	17.75	15.5	3	1	99.9028	20	20	20	IN	YES
TV	P005	Rosopsida	Lamiales	Oleaceae	Fraxinus	Fraxinus	n	80	B	2551.25	monokultura	hospodarska	A	5	1	hospodarska1	monokulturahospodarska	C	17.75	15.5	3	1	99.9028	20	20	20	IN	YES
TV	P005	Rosopsida	Lamiales	Oleaceae	Fraxinus	Fraxinus	n	80	B	2551.25	monokultura	hospodarska	A	5	1	hospodarska1	monokulturahospodarska	C	17.75	15.5	3	1	99.9028	20	20	20	IN	YES
TV	P005	Rosopsida	Fagales	Fagaceae	Quercus	Quercus	p	30	B	706.5	monokultura	hospodarska	A	5	1	hospodarska1	monokulturahospodarska	C	17.75	15.5	3	1	99.9028	20	20	20	IN	YES
TV	P005	Rosopsida	Rosales	Rosaceae	Crataegus	Crataegus	n	1	A	0.785	monokultura	ostatni	A	10	0	ostatni0	monokulturaostatni	A	17.75	15.5	3	1	99.9028	20	20	20	IN	YES
TV	P005	Rosopsida	Lamiales	Oleaceae	Fraxinus	Fraxinus	n	31	B	2124.21	monokultura	hospodarska	A	10	0	hospodarska0	monokulturahospodarska	C	17.75	15.5	3	1	99.9028	20	20	20	IN	YES
TV	P005	Rosopsida	Lamiales	Oleaceae	Fraxinus	Fraxinus	n	31	B	2124.21	monokultura	hospodarska	A	10	0	hospodarska0	monokulturahospodarska	C	17.75	15.5	3	1	99.9028	20	20	20	IN	YES
TV	P005	Rosopsida	Lamiales	Oleaceae	Fraxinus	Fraxinus	n	31	B	2124.21	monokultura	hospodarska	A	10	0	hospodarska0	monokulturahospodarska	C	17.75	15.5	3	1	99.9028	20	20	20	IN	YES
TV	P005	Rosopsida	Lamiales	Oleaceae	Fraxinus	Fraxinus	n	31	B	2124.21	monokultura	hospodarska	A	10	0	hospodarska0	monokulturahospodarska	C	17.75	15.5	3	1	99.9028	20	20	20	IN	YES
TV	P005	Rosopsida	Lamiales	Oleaceae	Fraxinus	Fraxinus	n	31	B	2124.21	monokultura	hospodarska	A	10	0	hospodarska0	monokulturahospodarska	C	17.75	15.5	3	1	99.9028	20	20	20	IN	YES
TV	P005	Rosopsida	Lamiales	Oleaceae	Fraxinus	Fraxinus	n	31	B	2124.21	monokultura	hospodarska	A	10	0	hospodarska0	monokulturahospodarska	C	17.75	15.5	3	1	99.9028	20	20	20	IN	YES
TV	P005	Rosopsida	Lamiales	Oleaceae	Fraxinus	Fraxinus	n	30	B	2119.5	monokultura	hospodarska	A	10	1	hospodarska1	monokulturahospodarska	C	17.75	15.5	3	1	99.9028	20	20	20	IN	YES
TV	P005	Rosopsida	Lamiales	Oleaceae	Fraxinus	Fraxinus	n	30	B	2119.5	monokultura	hospodarska	A	10	1	hospodarska1	monokulturahospodarska	C	17.75	15.5	3	1	99.9028	20	20	20	IN	YES
TV	P005	Rosopsida	Lamiales	Oleaceae	Fraxinus	Fraxinus	n	30	B	2119.5	monokultura	hospodarska	A	10	1	hospodarska1	monokulturahospodarska	C	17.75	15.5	3	1	99.9028	20	20	20	IN	YES
TV	P005	Rosopsida	Sapindales	Sapindaceae	Acer	Acer_campestre	n	1	A	1.57	monokultura	ostatni	B	15	0	ostatni0	monokulturaostatni	B	17.75	15.5	3	1	99.9028	20	20	20	IN	YES
TV	P005	Rosopsida	Sapindales	Sapindaceae	Acer	Acer_campestre	n	1	A	1.57	monokultura	ostatni	B	15	0	ostatni0	monokulturaostatni	B	17.75	15.5	3	1	99.9028	20	20	20	IN	YES
TV	P005	Rosopsida	Rosales	Rosaceae	Crataegus	Crataegus	n	1	A	0.785	monokultura	ostatni	B	15	0	ostatni0	monokulturaostatni	B	17.75	15.5	3	1	99.9028	20	20	20	IN	YES
TV	P005	Rosopsida	Lamiales	Oleaceae	Fraxinus	Fraxinus	n	46	B	1608.46	monokultura	hospodarska	B	15	0	hospodarska0	monokulturahospodarska	D	17.75	15.5	3	1	99.9028	20	20	20	IN	YES
TV	P005	Rosopsida	Lamiales	Oleaceae	Fraxinus	Fraxinus	n	46	B	1608.46	monokultura	hospodarska	B	15	0	hospodarska0	monokulturahospodarska	D	17.75	15.5	3	1	99.9028	20	20	20	IN	YES
TV	P005	Rosopsida	Lamiales	Oleaceae	Fraxinus	Fraxinus	n	46	B	1608.46	monokultura	hospodarska	B	15	0	hospodarska0	monokulturahospodarska	D	17.75	15.5	3	1	99.9028	20	20	20	IN	YES
TV	P005	Rosopsida	Lamiales	Oleaceae	Fraxinus	Fraxinus	n	46	B	1608.46	monokultura	hospodarska	B	15	0	hospodarska0	monokulturahospodarska	D	17.75	15.5	3	1	99.9028	20	20	20	IN	YES
TV	P005	Rosopsida	Lamiales	Oleaceae	Fraxinus	Fraxinus	n	46	B	1608.46	monokultura	hospodarska	B	15	0	hospodarska0	monokulturahospodarska	D	17.75	15.5	3	1	99.9028	20	20	20	IN	YES
TV	P005	Rosopsida	Lamiales	Oleaceae	Fraxinus	Fraxinus	n	46	B	1608.46	monokultura	hospodarska	B	15	0	hospodarska0	monokulturahospodarska	D	17.75	15.5	3	1	99.9028	20	20	20	IN	YES
TV	P005	Rosopsida	Lamiales	Oleaceae	Fraxinus	Fraxinus	n	46	B	1608.46	monokultura	hospodarska	B	15	0	hospodarska0	monokulturahospodarska	D	17.75	15.5	3	1	99.9028	20	20	20	IN	YES
TV	P005	Rosopsida	Lamiales	Oleaceae	Fraxinus	Fraxinus	n	46	B	1608.46	monokultura	hospodarska	B	15	0	hospodarska0	monokulturahospodarska	D	17.75	15.5	3	1	99.9028	20	20	20	IN	YES
TV	P005	Rosopsida	Lamiales	Oleaceae	Fraxinus	Fraxinus	n	46	B	1608.46	monokultura	hospodarska	B	15	0	hospodarska0	monokulturahospodarska	D	17.75	15.5	3	1	99.9028	20	20	20	IN	YES
TV	P005	Rosopsida	Lamiales	Oleaceae	Fraxinus	Fraxinus	n	46	B	1608.46	monokultura	hospodarska	B	15	0	hospodarska0	monokulturahospodarska	D	17.75	15.5	3	1	99.9028	20	20	20	IN	YES
TV	P005	Rosopsida	Lamiales	Oleaceae	Fraxinus	Fraxinus	n	46	B	1608.46	monokultura	hospodarska	B	15	0	hospodarska0	monokulturahospodarska	D	17.75	15.5	3	1	99.9028	20	20	20	IN	YES
TV	P005	Rosopsida	Lamiales	Oleaceae	Fraxinus	Fraxinus	n	46	B	1608.46	monokultura	hospodarska	B	15	0	hospodarska0	monokulturahospodarska	D	17.75	15.5	3	1	99.9028	20	20	20	IN	YES
TV	P005	Rosopsida	Lamiales	Oleaceae	Fraxinus	Fraxinus	n	46	B	1608.46	monokultura	hospodarska	B	15	0	hospodarska0	monokulturahospodarska	D	17.75	15.5	3	1	99.9028	20	20	20	IN	YES
TV	P005	Rosopsida	Lamiales	Oleaceae	Fraxinus	Fraxinus	n	46	B	1608.46	monokultura	hospodarska	B	15	0	hospodarska0	monokulturahospodarska	D	17.75	15.5	3	1	99.9028	20	20	20	IN	YES
TV	P005	Rosopsida	Lamiales	Oleaceae	Fraxinus	Fraxinus	n	46	B	1608.46	monokultura	hospodarska	B	15	0	hospodarska0	monokulturahospodarska	D	17.75	15.5	3	1	99.9028	20	20	20	IN	YES
TV	P005	Rosopsida	Lamiales	Oleaceae	Fraxinus	Fraxinus	n	46	B	1608.46	monokultura	hospodarska	B	15	0	hospodarska0	monokulturahospodarska	D	17.75	15.5	3	1	99.9028	20	20	20	IN	YES
TV	P005	Rosopsida	Lamiales	Oleaceae	Fraxinus	Fraxinus	n	46	B	1608.46	monokultura	hospodarska	B	15	0	hospodarska0	monokulturahospodarska	D	17.75	15.5	3	1	99.9028	20	20	20	IN	YES
TV	P005	Rosopsida	Lamiales	Oleaceae	Fraxinus	Fraxinus	n	46	B	1608.46	monokultura	hospodarska	B	15	0	hospodarska0	monokulturahospodarska	D	17.75	15.5	3	1	99.9028	20	20	20	IN	YES
TV	P005	Rosopsida	Lamiales	Oleaceae	Fraxinus	Fraxinus	n	46	B	1608.46	monokultura	hospodarska	B	15	0	hospodarska0	monokulturahospodarska	D	17.75	15.5	3	1	99.9028	20	20	20	IN	YES
TV	P005	Rosopsida	Lamiales	Oleaceae	Fraxinus	Fraxinus	n	46	B	1608.46	monokultura	hospodarska	B	15	0	hospodarska0	monokulturahospodarska	D	17.75	15.5	3	1	99.9028	20	20	20	IN	YES
TV	P005	Rosopsida	Lamiales	Oleaceae	Fraxinus	Fraxinus	n	46	B	1608.46	monokultura	hospodarska	B	15	0	hospodarska0	monokulturahospodarska	D	17.75	15.5	3	1	99.9028	20	20	20	IN	YES
TV	P005	Rosopsida	Lamiales	Oleaceae	Fraxinus	Fraxinus	n	46	B	1608.46	monokultura	hospodarska	B	15	0	hospodarska0	monokulturahospodarska	D	17.75	15.5	3	1	99.9028	20	20	20	IN	YES
TV	P005	Rosopsida	Lamiales	Oleaceae	Fraxinus	Fraxinus	n	46	B	1608.46	monokultura	hospodarska	B	15	0	hospodarska0	monokulturahospodarska	D	17.75	15.5	3	1	99.9028	20	20	20	IN	YES
TV	P005	Rosopsida	Lamiales	Oleaceae	Fraxinus	Fraxinus	n	46	B	1608.46	monokultura	hospodarska	B	15	0	hospodarska0	monokulturahospodarska	D	17.75	15.5	3	1	99.9028	20	20	20	IN	YES
TV	P005	Rosopsida	Lamiales	Oleaceae	Fraxinus	Fraxinus	n	46	B	1608.46	monokultura	hospodarska	B	15	0	hospodarska0	monokulturahospodarska	D	17.75	15.5	3	1	99.9028	20	20	20	IN	YES
TV	P005	Rosopsida	Lamiales	Oleaceae	Fraxinus	Fraxinus	n	46	B	1608.46	monokultura	hospodarska	B	15	0	hospodarska0	monokulturahospodarska	D	17.75	15.5	3	1	99.9028	20	20	20	IN	YES
TV	P005	Rosopsida	Lamiales	Oleaceae	Fraxinus	Fraxinus	n	46	B	1608.46	monokultura	hospodarska	B	15	0	hospodarska0	monokulturahospodarska	D	17.75	15.5	3	1	99.9028	20	20	20	IN	YES
TV	P005	Rosopsida	Sapindales	Sapindaceae	Acer	Acer_campestre	n	1	A	2.355	monokultura	ostatni	B	20	0	ostatni0	monokulturaostatni	B	17.75	15.5	3	1	99.9028	20	20	20	IN	YES
TV	P005	Rosopsida	Sapindales	Sapindaceae	Acer	Acer_campestre	n	1	A	2.355	monokultura	ostatni	B	20	0	ostatni0	monokulturaostatni	B	17.75	15.5	3	1	99.9028	20	20	20	IN	YES
TV	P005	Rosopsida	Sapindales	Sapindaceae	Acer	Acer_campestre	n	1	A	2.355	monokultura	ostatni	B	20	0	ostatni0	monokulturaostatni	B	17.75	15.5	3	1	99.9028	20	20	20	IN	YES
TV	P005	Rosopsida	Rosales	Rosaceae	Crataegus	Crataegus	n	1	A	0.785	monokultura	ostatni	B	20	0	ostatni0	monokulturaostatni	B	17.75	15.5	3	1	99.9028	20	20	20	IN	YES
TV	P005	Rosopsida	Lamiales	Oleaceae	Fraxinus	Fraxinus	n	36	B	979.68	monokultura	hospodarska	B	20	0	hospodarska0	monokulturahospodarska	D	17.75	15.5	3	1	99.9028	20	20	20	IN	YES
TV	P005	Rosopsida	Lamiales	Oleaceae	Fraxinus	Fraxinus	n	36	B	979.68	monokultura	hospodarska	B	20	0	hospodarska0	monokulturahospodarska	D	17.75	15.5	3	1	99.9028	20	20	20	IN	YES
TV	P005	Rosopsida	Lamiales	Oleaceae	Fraxinus	Fraxinus	n	36	B	979.68	monokultura	hospodarska	B	20	0	hospodarska0	monokulturahospodarska	D	17.75	15.5	3	1	99.9028	20	20	20	IN	YES
TV	P005	Rosopsida	Lamiales	Oleaceae	Fraxinus	Fraxinus	n	36	B	979.68	monokultura	hospodarska	B	20	0	hospodarska0	monokulturahospodarska	D	17.75	15.5	3	1	99.9028	20	20	20	IN	YES
TV	P005	Rosopsida	Lamiales	Oleaceae	Fraxinus	Fraxinus	n	36	B	979.68	monokultura	hospodarska	B	20	0	hospodarska0	monokulturahospodarska	D	17.75	15.5	3	1	99.9028	20	20	20	IN	YES
TV	P005	Rosopsida	Lamiales	Oleaceae	Fraxinus	Fraxinus	n	36	B	979.68	monokultura	hospodarska	B	20	0	hospodarska0	monokulturahospodarska	D	17.75	15.5	3	1	99.9028	20	20	20	IN	YES
TV	P005	Rosopsida	Lamiales	Oleaceae	Fraxinus	Fraxinus	n	36	B	979.68	monokultura	hospodarska	B	20	0	hospodarska0	monokulturahospodarska	D	17.75	15.5	3	1	99.9028	20	20	20	IN	YES
TV	P005	Rosopsida	Lamiales	Oleaceae	Fraxinus	Fraxinus	n	36	B	979.68	monokultura	hospodarska	B	20	0	hospodarska0	monokulturahospodarska	D	17.75	15.5	3	1	99.9028	20	20	20	IN	YES
TV	P005	Rosopsida	Lamiales	Oleaceae	Fraxinus	Fraxinus	n	36	B	979.68	monokultura	hospodarska	B	20	0	hospodarska0	monokulturahospodarska	D	17.75	15.5	3	1	99.9028	20	20	20	IN	YES
TV	P005	Rosopsida	Lamiales	Oleaceae	Fraxinus	Fraxinus	n	36	B	979.68	monokultura	hospodarska	B	20	0	hospodarska0	monokulturahospodarska	D	17.75	15.5	3	1	99.9028	20	20	20	IN	YES
TV	P005	Rosopsida	Lamiales	Oleaceae	Fraxinus	Fraxinus	n	36	B	979.68	monokultura	hospodarska	B	20	0	hospodarska0	monokulturahospodarska	D	17.75	15.5	3	1	99.9028	20	20	20	IN	YES
TV	P005	Rosopsida	Lamiales	Oleaceae	Fraxinus	Fraxinus	n	36	B	979.68	monokultura	hospodarska	B	20	0	hospodarska0	monokulturahospodarska	D	17.75	15.5	3	1	99.9028	20	20	20	IN	YES
TV	P005	Rosopsida	Lamiales	Oleaceae	Fraxinus	Fraxinus	n	36	B	979.68	monokultura	hospodarska	B	20	0	hospodarska0	monokulturahospodarska	D	17.75	15.5	3	1	99.9028	20	20	20	IN	YES
TV	P005	Rosopsida	Lamiales	Oleaceae	Fraxinus	Fraxinus	n	36	B	979.68	monokultura	hospodarska	B	20	0	hospodarska0	monokulturahospodarska	D	17.75	15.5	3	1	99.9028	20	20	20	IN	YES
TV	P005	Rosopsida	Lamiales	Oleaceae	Fraxinus	Fraxinus	n	36	B	979.68	monokultura	hospodarska	B	20	0	hospodarska0	monokulturahospodarska	D	17.75	15.5	3	1	99.9028	20	20	20	IN	YES
TV	P005	Rosopsida	Lamiales	Oleaceae	Fraxinus	Fraxinus	n	36	B	979.68	monokultura	hospodarska	B	20	0	hospodarska0	monokulturahospodarska	D	17.75	15.5	3	1	99.9028	20	20	20	IN	YES
TV	P005	Rosopsida	Lamiales	Oleaceae	Fraxinus	Fraxinus	n	36	B	979.68	monokultura	hospodarska	B	20	0	hospodarska0	monokulturahospodarska	D	17.75	15.5	3	1	99.9028	20	20	20	IN	YES
TV	P005	Rosopsida	Lamiales	Oleaceae	Fraxinus	Fraxinus	n	36	B	979.68	monokultura	hospodarska	B	20	0	hospodarska0	monokulturahospodarska	D	17.75	15.5	3	1	99.9028	20	20	20	IN	YES
TV	P005	Rosopsida	Lamiales	Oleaceae	Fraxinus	Fraxinus	n	36	B	979.68	monokultura	hospodarska	B	20	0	hospodarska0	monokulturahospodarska	D	17.75	15.5	3	1	99.9028	20	20	20	IN	YES
TV	P005	Rosopsida	Lamiales	Oleaceae	Fraxinus	Fraxinus	n	36	B	979.68	monokultura	hospodarska	B	20	0	hospodarska0	monokulturahospodarska	D	17.75	15.5	3	1	99.9028	20	20	20	IN	YES
TV	P005	Rosopsida	Lamiales	Oleaceae	Fraxinus	Fraxinus	n	36	B	979.68	monokultura	hospodarska	B	20	0	hospodarska0	monokulturahospodarska	D	17.75	15.5	3	1	99.9028	20	20	20	IN	YES
TV	P005	Rosopsida	Lamiales	Oleaceae	Fraxinus	Fraxinus	n	36	B	979.68	monokultura	hospodarska	B	20	0	hospodarska0	monokulturahospodarska	D	17.75	15.5	3	1	99.9028	20	20	20	IN	YES
TV	P005	Rosopsida	Lamiales	Oleaceae	Fraxinus	Fraxinus	n	36	B	979.68	monokultura	hospodarska	B	20	0	hospodarska0	monokulturahospodarska	D	17.75	15.5	3	1	99.9028	20	20	20	IN	YES
TV	P005	Rosopsida	Lamiales	Oleaceae	Fraxinus	Fraxinus	n	36	B	979.68	monokultura	hospodarska	B	20	0	hospodarska0	monokulturahospodarska	D	17.75	15.5	3	1	99.9028	20	20	20	IN	YES
TV	P006	Rosopsida	Sapindales	Sapindaceae	Acer	Acer_campestre	n	1	A	17.27	smiseny	ostatni	A	5	0	ostatni0	smisenyostatni	A	22.1667	14.4	6	2	89.1631	10	30	30	IN	YES
TV	P006	Rosopsida	Sapindales	Sapindaceae	Acer	Acer_campestre	n	1	A	17.27	smiseny	ostatni	A	5	0	ostatni0	smisenyostatni	A	22.1667	14.4	6	2	89.1631	10	30	30	IN	YES
TV	P006	Rosopsida	Sapindales	Sapindaceae	Acer	Acer_campestre	n	1	A	17.27	smiseny	ostatni	A	5	0	ostatni0	smisenyostatni	A	22.1667	14.4	6	2	89.1631	10	30	30	IN	YES
TV	P006	Rosopsida	Sapindales	Sapindaceae	Acer	Acer_campestre	n	1	A	17.27	smiseny	ostatni	A	5	0	ostatni0	smisenyostatni	A	22.1667	14.4	6	2	89.1631	10	30	30	IN	YES
TV	P006	Rosopsida	Sapindales	Sapindaceae	Acer	Acer_campestre	n	1	A	17.27	smiseny	ostatni	A	5	0	ostatni0	smisenyostatni	A	22.1667	14.4	6	2	89.1631	10	30	30	IN	YES
TV	P006	Rosopsida	Sapindales	Sapindaceae	Acer	Acer_campestre	n	1	A	17.27	smiseny	ostatni	A	5	0	ostatni0	smisenyostatni	A	22.1667	14.4	6	2	89.1631	10	30	30	IN	YES
TV	P006	Rosopsida	Sapindales	Sapindaceae	Acer	Acer_campestre	n	1	A	17.27	smiseny	ostatni	A	5	0	ostatni0	smisenyostatni	A	22.1667	14.4	6	2	89.1631	10	30	30	IN	YES
TV	P006	Rosopsida	Sapindales	Sapindaceae	Acer	Acer_campestre	n	1	A	17.27	smiseny	ostatni	A	5	0	ostatni0	smisenyostatni	A	22.1667	14.4	6	2	89.1631	10	30	30	IN	YES
TV	P006	Rosopsida	Sapindales	Sapindaceae	Acer	Acer_campestre	n	1	A	17.27	smiseny	ostatni	A	5	0	ostatni0	smisenyostatni	A	22.1667	14.4	6	2	89.1631	10	30	30	IN	YES
TV	P006	Rosopsida	Sapindales	Sapindaceae	Acer	Acer_campestre	n	1	A	17.27	smiseny	ostatni	A	5	0	ostatni0	smisenyostatni	A	22.1667	14.4	6	2	89.1631	10	30	30	IN	YES
TV	P006	Rosopsida	Sapindales	Sapindaceae	Acer	Acer_campestre	n	1	A	17.27	smiseny	ostatni	A	5	0	ostatni0	smisenyostatni	A	22.1667	14.4	6	2	89.1631	10	30	30	IN	YES
TV	P006	Rosopsida	Sapindales	Sapindaceae	Acer	Acer_campestre	n	1	A	17.27	smiseny	ostatni	A	5	0	ostatni0	smisenyostatni	A	22.1667	14.4	6	2	89.1631	10	30	30	IN	YES
TV	P006	Rosopsida	Sapindales	Sapindaceae	Acer	Acer_campestre	n	1	A	17.27	smiseny	ostatni	A	5	0	ostatni0	smisenyostatni	A	22.1667	14.4	6	2	89.1631	10	30	30	IN	YES
TV	P006	Rosopsida	Sapindales	Sapindaceae	Acer	Acer_campestre	n	1	A	17.27	smiseny	ostatni	A	5	0	ostatni0	smisenyostatni	A	22.1667	14.4	6	2	89.1631	10	30	30	IN	YES
TV	P006	Rosopsida	Sapindales	Sapindaceae	Acer	Acer_campestre	n	1	A	17.27	smiseny	ostatni	A	5	0	ostatni0	smisenyostatni	A	22.1667	14.4	6	2	89.1631	10	30	30	IN	YES
TV	P006	Rosopsida	Sapindales	Sapindaceae	Acer	Acer_campestre	n	1	A	17.27	smiseny	ostatni	A	5	0	ostatni0	smisenyostatni	A	22.1667	14.4	6	2	89.1631	10	30	30	IN	YES
TV	P006	Rosopsida	Sapindales	Sapindaceae	Acer	Acer_campestre	n	1	A	17.27	smiseny	ostatni	A	5	0	ostatni0	smisenyostatni	A	22.1667	14.4	6	2	89.1631	10	30	30	IN	YES
TV	P006	Rosopsida	Sapindales	Sapindaceae	Acer	Acer_campestre	n	1	A	17.27	smiseny	ostatni	A	5	0	ostatni0	smisenyostatni	A	22.1667	14.4	6	2	89.1631	10	30	30	IN	YES
TV	P006	Rosopsida	Sapindales	Sapindaceae	Acer	Acer_campestre	n	1	A	17.27	smiseny	ostatni	A	5	0	ostatni0	smisenyostatni	A	22.1667	14.4	6	2	89.1631	10	30	30	IN	YES
TV	P006	Rosopsida	Sapindales	Sapindaceae	Acer	Acer_campestre	n	1	A	17.27	smiseny	ostatni	A	5	0	ostatni0	smisenyostatni	A	22.1667	14.4	6	2	89.1631	10	30	30	IN	YES
TV	P006	Rosopsida	Sapindales	Sapindaceae	Acer	Acer_campestre	n	1	A	17.27	smiseny	ostatni	A	5	0	ostatni0	smisenyostatni	A	22.1667	14.4	6	2	89.1631	10	30	30	IN	YES
TV	P006	Rosopsida	Sapindales	Sapindaceae	Acer	Acer_campestre	n	1	A	17.27	smiseny	ostatni	A	5	0	ostatni0	smisenyostatni	A	22.1667	14.4	6	2	89.1631	10	30	30	IN	YES
TV	P006	Rosopsida	Rosales	Rosaceae	Crataegus	Crataegus	n	12	B	130.31	smiseny	ostatni	A	5	0	ostatni0	smisenyostatni	C	22.1667	14.4	6	2	89.1631	10	30	30	IN	YES
TV	P006	Rosopsida	Rosales	Rosaceae	Crataegus	Crataegus	n	12	B	130.31	smiseny	ostatni	A	5	0	ostatni0	smisenyostatni	C	22.1667	14.4	6	2	89.1631	10	30	30	IN	YES
TV	P006	Rosopsida	Rosales	Rosaceae	Crataegus	Crataegus	n	12	B	130.31	smiseny	ostatni	A	5	0	ostatni0	smisenyostatni	C	22.1667	14.4	6	2	89.1631	10	30	30	IN	YES
TV	P006	Rosopsida	Rosales	Rosaceae	Crataegus	Crataegus	n	12	B	130.31	smiseny	ostatni	A	5	0	ostatni0	smisenyostatni	C	22.1667	14.4	6	2	89.1631	10	30	30	IN	YES
TV	P006	Rosopsida	Rosales	Rosaceae	Crataegus	Crataegus	n	12	B	130.31	smiseny	ostatni	A	5	0	ostatni0	smisenyostatni	C	22.1667	14.4	6	2	89.1631	10	30	30	IN	YES
TV	P006	Rosopsida	Rosales	Rosaceae	Crataegus	Crataegus	n	12	B	130.31	smiseny	ostatni	A	5	0	ostatni0	smisenyostatni	C	22.1667	14.4	6	2	89.1631	10	30	30	IN	YES
TV	P006	Rosopsida	Rosales	Rosaceae	Crataegus	Crataegus	n	12	B	130.31	smiseny	ostatni	A	5	0	ostatni0	smisenyostatni	C	22.1667	14.4	6	2	89.1631	10	30	30	IN	YES
TV	P006	Rosopsida	Rosales	Rosaceae	Crataegus	Crataegus	n	12	B	130.31	smiseny	ostatni	A	5	0	ostatni0	smisenyostatni	C	22.1667	14.4	6	2	89.1631	10	30	30	IN	YES
TV	P006	Rosopsida	Rosales	Rosaceae	Crataegus	Crataegus	n	20	B	298.3	smiseny	ostatni	A	10	0	ostatni0	smisenyostatni	C	22.1667	14.4	6	2	89.1631	10	30	30	IN	YES
TV	P006	Rosopsida	Rosales	Rosaceae	Crataegus	Crataegus	n	20	B	298.3	smiseny	ostatni	A	10	0	ostatni0	smisenyostatni	C	22.1667	14.4	6	2	89.1631	10	30	30	IN	YES
TV	P006	Rosopsida	Rosales	Rosaceae	Crataegus	Crataegus	n	20	B	298.3	smiseny	ostatni	A	10	0	ostatni0	smisenyostatni	C	22.1667	14.4	6	2	89.1631	10	30	30	IN	YES
TV	P006	Rosopsida	Rosales	Rosaceae	Crataegus	Crataegus	n	20	B	298.3	smiseny	ostatni	A	10	0	ostatni0	smisenyostatni	C	22.1667	14.4	6	2	89.1631	10	30	30	IN	YES
TV	P006	Rosopsida	Rosales	Rosaceae	Crataegus	Crataegus	n	20	B	298.3	smiseny	ostatni	A	10	0	ostatni0	smisenyostatni	C	22.1667	14.4	6	2	89.1631	10	30	30	IN	YES
TV	P006	Rosopsida	Rosales	Rosaceae	Crataegus	Crataegus	n	20	B	298.3	smiseny	ostatni	A	10	0	ostatni0	smisenyostatni	C	22.1667	14.4	6	2	89.1631	10	30	30	IN	YES
TV	P006	Rosopsida	Rosales	Rosaceae	Crataegus	Crataegus	n	20	B	298.3	smiseny	ostatni	A	10	0	ostatni0	smisenyostatni	C	22.1667	14.4	6	2	89.1631	10	30	30	IN	YES
TV	P006	Rosopsida	Rosales	Rosaceae	Crataegus	Crataegus	n	20	B	298.3	smiseny	ostatni	A	10	0	ostatni0	smisenyostatni	C	22.1667	14.4	6	2	89.1631	10	30	30	IN	YES
TV	P006	Rosopsida	Rosales	Rosaceae	Crataegus	Crataegus	n	20	B	298.3	smiseny	ostatni	A	10	0	ostatni0	smisenyostatni	C	22.1667	14.4	6	2	89.1631	10	30	30	IN	YES
TV	P006	Rosopsida	Rosales	Rosaceae	Crataegus	Crataegus	n	20	B	298.3	smiseny	ostatni	A	10	0	ostatni0	smisenyostatni	C	22.1667	14.4	6	2	89.1631	10	30	30	IN	YES
TV	P006	Rosopsida	Rosales	Rosaceae	Crataegus	Crataegus	n	20	B	298.3	smiseny	ostatni	A	10	0	ostatni0	smisenyostatni	C	22.1667	14.4	6	2	89.1631	10	30	30	IN	YES
TV	P006	Rosopsida	Rosales	Rosaceae	Crataegus	Crataegus	n	20	B	298.3	smiseny	ostatni	A	10	0	ostatni0	smisenyostatni	C	22.1667	14.4	6	2	89.1631	10	30	30	IN	YES
TV	P006	Rosopsida	Rosales	Rosaceae	Crataegus	Crataegus	n	20	B	298.3	smiseny	ostatni	A	10	0	ostatni0	smisenyostatni	C	22.1667	14.4	6	2	89.1631	10	30	30	IN	YES
TV	P006	Rosopsida	Rosales	Rosaceae	Crataegus	Crataegus	n	20	B	298.3	smiseny	ostatni	A	10	0	ostatni0	smisenyostatni	C	22.1667	14.4	6	2	89.1631	10	30	30	IN	YES
TV	P006	Rosopsida	Rosales	Rosaceae	Crataegus	Crataegus	n	20	B	298.3	smiseny	ostatni	A	10	0	ostatni0	smisenyostatni	C	22.1667	14.4	6	2	89.1631	10	30	30	IN	YES
TV	P006	Rosopsida	Rosales	Rosaceae	Crataegus	Crataegus	n	20	B	298.3	smiseny	ostatni	A	10	0	ostatni0	smisenyostatni	C	22.1667	14.4	6	2	89.1631	10	30	30	IN	YES
TV	P006	Rosopsida	Rosales	Rosaceae	Crataegus	Crataegus	n	20	B	298.3	smiseny	ostatni	A	10	0	ostatni0	smisenyostatni	C	22.1667	14.4	6	2	89.1631	10	30	30	IN	YES
TV	P006	Rosopsida	Lamiales	Oleaceae	Fraxinus	Fraxinus	n	40	B	1099.79	smiseny	hospodarska	A	10	0	hospodarska0	smisenyhospodarska	C	22.1667	14.4	6	2	89.1631	10	30	30	IN	YES
TV	P006	Rosopsida	Lamiales	Oleaceae	Fraxinus	Fraxinus	n	40	B	1099.79	smiseny	hospodarska	A	10	0	hospodarska0	smisenyhospodarska	C	22.1667	14.4	6	2	89.1631	10	30	30	IN	YES
TV	P006	Rosopsida	Lamiales	Oleaceae	Fraxinus	Fraxinus	n	40	B	1099.79	smiseny	hospodarska	A	10	0	hospodarska0	smisenyhospodarska	C	22.1667	14.4	6	2	89.1631	10	30	30	IN	YES
TV	P006	Rosopsida	Lamiales	Oleaceae	Fraxinus	Fraxinus	n	40	B	1099.79	smiseny	hospodarska	A	10	0	hospodarska0	smisenyhospodarska	C	22.1667	14.4	6	2	89.1631	10	30	30	IN	YES
TV	P006	Rosopsida	Lamiales	Oleaceae	Fraxinus	Fraxinus	n	40	B	1099.79	smiseny	hospodarska	A	10	0	hospodarska0	smisenyhospodarska	C	22.1667	14.4	6	2	89.1631	10	30	30	IN	YES
TV	P006	Rosopsida	Lamiales	Oleaceae	Fraxinus	Fraxinus	n	40	B	1099.79	smiseny	hospodarska	A	10	0	hospodarska0	smisenyhospodarska	C	22.1667	14.4	6	2	89.1631	10	30	30	IN	YES
TV	P006	Rosopsida	Lamiales	Oleaceae	Fraxinus	Fraxinus	n	12	B	113.04	smiseny	hospodarska	A	10	1	hospodarska1	smisenyhospodarska	C	22.1667	14.4	6	2	89.1631	10	30	30	IN	YES
TV	P006	Rosopsida	Malpighiales	Salicaceae	Salix	Salix	p	1	A	2.355	smiseny	ostatni	A	10	0	ostatni0	smisenyostatni	A	22.1667	14.4	6	2	89.1631	10	30	30	IN	YES
TV	P006	Rosopsida	Malpighiales	Salicaceae	Salix	Salix	p	1	A	2.355	smiseny	ostatni	A	10	0	ostatni0	smisenyostatni	A	22.1667	14.4	6	2	89.1631	10	30	30	IN	YES
TV	P006	Rosopsida	Malpighiales	Salicaceae	Salix	Salix	p	1	A	2.355	smiseny	ostatni	A	10	0	ostatni0	smisenyostatni	A	22.1667	14.4	6	2	89.1631	10	30	30	IN	YES
TV	P006	Rosopsida	Lamiales	Oleaceae	Fraxinus	Fraxinus	n	1	A	0.785	smiseny	hospodarska	B	15	0	hospodarska0	smisenyhospodarska	B	22.1667	14.4	6	2	89.1631	10	30	30	IN	YES
TV	P006	Rosopsida	Fagales	Fagaceae	Quercus	Quercus	p	36	B	524.38	smiseny	hospodarska	B	15	0	hospodarska0	smisenyhospodarska	D	22.1667	14.4	6	2	89.1631	10	30	30	IN	YES
TV	P006	Rosopsida	Fagales	Fagaceae	Quercus	Quercus	p	36	B	524.38	smiseny	hospodarska	B	15	0	hospodarska0	smisenyhospodarska	D	22.1667	14.4	6	2	89.1631	10	30	30	IN	YES
TV	P006	Rosopsida	Fagales	Fagaceae	Quercus	Quercus	p	26	B	483.56	smiseny	hospodarska	B	15	1	hospodarska1	smisenyhospodarska	D	22.1667	14.4	6	2	89.1631	10	30	30	IN	YES
TV	P006	Rosopsida	Fagales	Fagaceae	Quercus	Quercus	p	26	B	483.56	smiseny	hospodarska	B	15	1	hospodarska1	smisenyhospodarska	D	22.1667	14.4	6	2	89.1631	10	30	30	IN	YES
TV	P006	Rosopsida	Fagales	Fagaceae	Quercus	Quercus	p	26	B	483.56	smiseny	hospodarska	B	15	1	hospodarska1	smisenyhospodarska	D	22.1667	14.4	6	2	89.1631	10	30	30	IN	YES
TV	P006	Rosopsida	Fagales	Fagaceae	Quercus	Quercus	p	26	B	483.56	smiseny	hospodarska	B	15	1	hospodarska1	smisenyhospodarska	D	22.1667	14.4	6	2	89.1631	10	30	30	IN	YES
TV	P006	Rosopsida	Fagales	Fagaceae	Quercus	Quercus	p	26	B	483.56	smiseny	hospodarska	B	15	1	hospodarska1	smisenyhospodarska	D	22.1667	14.4	6	2	89.1631	10	30	30	IN	YES
TV	P006	Rosopsida	Fagales	Fagaceae	Quercus	Quercus	p	26	B	483.56	smiseny	hospodarska	B	15	1	hospodarska1	smisenyhospodarska	D	22.1667	14.4	6	2	89.1631	10	30	30	IN	YES
TV	P006	Rosopsida	Fagales	Fagaceae	Quercus	Quercus	p	26	B	483.56	smiseny	hospodarska	B	15	1	hospodarska1	smisenyhospodarska	D	22.1667	14.4	6	2	89.1631	10	30	30	IN	YES
TV	P006	Rosopsida	Fagales	Fagaceae	Quercus	Quercus	p	26	B	483.56	smiseny	hospodarska	B	15	1	hospodarska1	smisenyhospodarska	D	22.1667	14.4	6	2	89.1631	10	30	30	IN	YES
TV	P006	Rosopsida	Lamiales	Oleaceae	Fraxinus	Fraxinus	n	1	A	3.925	smiseny	hospodarska	B	20	0	hospodarska0	smisenyhospodarska	B	22.1667	14.4	6	2	89.1631	10	30	30	IN	YES
TV	P006	Rosopsida	Lamiales	Oleaceae	Fraxinus	Fraxinus	n	1	A	3.925	smiseny	hospodarska	B	20	0	hospodarska0	smisenyhospodarska	B	22.1667	14.4	6	2	89.1631	10	30	30	IN	YES
TV	P006	Rosopsida	Lamiales	Oleaceae	Fraxinus	Fraxinus	n	1	A	3.925	smiseny	hospodarska	B	20	0	hospodarska0	smisenyhospodarska	B	22.1667	14.4	6	2	89.1631	10	30	30	IN	YES
TV	P006	Rosopsida	Lamiales	Oleaceae	Fraxinus	Fraxinus	n	1	A	3.925	smiseny	hospodarska	B	20	0	hospodarska0	smisenyhospodarska	B	22.1667	14.4	6	2	89.1631	10	30	30	IN	YES
TV	P006	Rosopsida	Lamiales	Oleaceae	Fraxinus	Fraxinus	n	1	A	3.925	smiseny	hospodarska	B	20	0	hospodarska0	smisenyhospodarska	B	22.1667	14.4	6	2	89.1631	10	30	30	IN	YES
TV	P006	Rosopsida	Fagales	Fagaceae	Quercus	Quercus	p	27	B	688.445	smiseny	hospodarska	B	20	0	hospodarska0	smisenyhospodarska	D	22.1667	14.4	6	2	89.1631	10	30	30	IN	YES
TV	P006	Rosopsida	Fagales	Fagaceae	Quercus	Quercus	p	26	B	687.66	smiseny	hospodarska	B	20	1	hospodarska1	smisenyhospodarska	D	22.1667	14.4	6	2	89.1631	10	30	30	IN	YES
TV	P006	Rosopsida	Fagales	Fagaceae	Quercus	Quercus	p	26	B	687.66	smiseny	hospodarska	B	20	1	hospodarska1	smisenyhospodarska	D	22.1667	14.4	6	2	89.1631	10	30	30	IN	YES
TV	P006	Rosopsida	Fagales	Fagaceae	Quercus	Quercus	p	26	B	687.66	smiseny	hospodarska	B	20	1	hospodarska1	smisenyhospodarska	D	22.1667	14.4	6	2	89.1631	10	30	30	IN	YES
TV	P006	Rosopsida	Fagales	Fagaceae	Quercus	Quercus	p	26	B	687.66	smiseny	hospodarska	B	20	1	hospodarska1	smisenyhospodarska	D	22.1667	14.4	6	2	89.1631	10	30	30	IN	YES
TV	P006	Rosopsida	Fagales	Fagaceae	Quercus	Quercus	p	26	B	687.66	smiseny	hospodarska	B	20	1	hospodarska1	smisenyhospodarska	D	22.1667	14.4	6	2	89.1631	10	30	30	IN	YES
TV	P006	Rosopsida	Fagales	Fagaceae	Quercus	Quercus	p	26	B	687.66	smiseny	hospodarska	B	20	1	hospodarska1	smisenyhospodarska	D	22.1667	14.4	6	2	89.1631	10	30	30	IN	YES
TV	P006	Rosopsida	Fagales	Fagaceae	Quercus	Quercus	p	26	B	687.66	smiseny	hospodarska	B	20	1	hospodarska1	smisenyhospodarska	D	22.1667	14.4	6	2	89.1631	10	30	30	IN	YES
TV	P006	Rosopsida	Fagales	Fagaceae	Quercus	Quercus	p	26	B	687.66	smiseny	hospodarska	B	20	1	hospodarska1	smisenyhospodarska	D	22.1667	14.4	6	2	89.1631	10	30	30	IN	YES
TV	P006	Rosopsida	Fagales	Fagaceae	Quercus	Quercus	p	26	B	687.66	smiseny	hospodarska	B	20	1	hospodarska1	smisenyhospodarska	D	22.1667	14.4	6	2	89.1631	10	30	30	IN	YES
TV	P006	Rosopsida	Fagales	Fagaceae	Quercus	Quercus	p	26	B	687.66	smiseny	hospodarska	B	20	1	hospodarska1	smisenyhospodarska	D	22.1667	14.4	6	2	89.1631	10	30	30	IN	YES
TV	P006	Rosopsida	Fagales	Fagaceae	Quercus	Quercus	p	26	B	687.66	smiseny	hospodarska	B	20	1	hospodarska1	smisenyhospodarska	D	22.1667	14.4	6	2	89.1631	10	30	30	IN	YES
TV	P006	Rosopsida	Fagales	Fagaceae	Quercus	Quercus	p	26	B	687.66	smiseny	hospodarska	B	20	1	hospodarska1	smisenyhospodarska	D	22.1667	14.4	6	2	89.1631	10	30	30	IN	YES
TV	P006	Rosopsida	Fagales	Fagaceae	Quercus	Quercus	p	26	B	687.66	smiseny	hospodarska	B	20	1	hospodarska1	smisenyhospodarska	D	22.1667	14.4	6	2	89.1631	10	30	30	IN	YES
TV	P006	Rosopsida	Rosales	Rosaceae	Rosa	Rosa	NA	2	A	25.12	smiseny	ostatni	B	20	0	ostatni0	smisenyostatni	B	22.1667	14.4	6	2	89.1631	10	30	30	IN	NO
TV	P006	Rosopsida	Rosales	Rosaceae	Rosa	Rosa	NA	2	A	25.12	smiseny	ostatni	B	20	0	ostatni0	smisenyostatni	B	22.1667	14.4	6	2	89.1631	10	30	30	IN	NO
TV	P006	Rosopsida	Rosales	Rosaceae	Rosa	Rosa	NA	2	A	25.12	smiseny	ostatni	B	20	0	ostatni0	smisenyostatni	B	22.1667	14.4	6	2	89.1631	10	30	30	IN	NO
TV	P006	Rosopsida	Rosales	Rosaceae	Rosa	Rosa	NA	2	A	25.12	smiseny	ostatni	B	20	0	ostatni0	smisenyostatni	B	22.1667	14.4	6	2	89.1631	10	30	30	IN	NO
TV	P006	Rosopsida	Rosales	Rosaceae	Rosa	Rosa	NA	2	A	25.12	smiseny	ostatni	B	20	0	ostatni0	smisenyostatni	B	22.1667	14.4	6	2	89.1631	10	30	30	IN	NO
TV	P006	Rosopsida	Rosales	Rosaceae	Rosa	Rosa	NA	2	A	25.12	smiseny	ostatni	B	20	0	ostatni0	smisenyostatni	B	22.1667	14.4	6	2	89.1631	10	30	30	IN	NO
TV	P006	Rosopsida	Rosales	Rosaceae	Rosa	Rosa	NA	2	A	25.12	smiseny	ostatni	B	20	0	ostatni0	smisenyostatni	B	22.1667	14.4	6	2	89.1631	10	30	30	IN	NO
TV	P006	Rosopsida	Rosales	Rosaceae	Rosa	Rosa	NA	2	A	25.12	smiseny	ostatni	B	20	0	ostatni0	smisenyostatni	B	22.1667	14.4	6	2	89.1631	10	30	30	IN	NO
TV	P006	Rosopsida	Lamiales	Oleaceae	Fraxinus	Fraxinus	n	9	B	51.025	smiseny	hospodarska	B	25	0	hospodarska0	smisenyhospodarska	D	22.1667	14.4	6	2	89.1631	10	30	30	IN	YES
TV	P006	Rosopsida	Lamiales	Oleaceae	Fraxinus	Fraxinus	n	9	B	51.025	smiseny	hospodarska	B	25	0	hospodarska0	smisenyhospodarska	D	22.1667	14.4	6	2	89.1631	10	30	30	IN	YES
TV	P006	Rosopsida	Fagales	Fagaceae	Quercus	Quercus	p	49	B	554.995	smiseny	hospodarska	B	25	0	hospodarska0	smisenyhospodarska	D	22.1667	14.4	6	2	89.1631	10	30	30	IN	YES
TV	P006	Rosopsida	Fagales	Fagaceae	Quercus	Quercus	p	49	B	554.995	smiseny	hospodarska	B	25	0	hospodarska0	smisenyhospodarska	D	22.1667	14.4	6	2	89.1631	10	30	30	IN	YES
TV	P006	Rosopsida	Fagales	Fagaceae	Quercus	Quercus	p	49	B	554.995	smiseny	hospodarska	B	25	0	hospodarska0	smisenyhospodarska	D	22.1667	14.4	6	2	89.1631	10	30	30	IN	YES
TV	P006	Rosopsida	Fagales	Fagaceae	Quercus	Quercus	p	27	B	284.955	smiseny	hospodarska	B	25	1	hospodarska1	smisenyhospodarska	D	22.1667	14.4	6	2	89.1631	10	30	30	IN	YES
TV	P006	Rosopsida	Fagales	Fagaceae	Quercus	Quercus	p	27	B	284.955	smiseny	hospodarska	B	25	1	hospodarska1	smisenyhospodarska	D	22.1667	14.4	6	2	89.1631	10	30	30	IN	YES
TV	P006	Rosopsida	Fagales	Fagaceae	Quercus	Quercus	p	27	B	284.955	smiseny	hospodarska	B	25	1	hospodarska1	smisenyhospodarska	D	22.1667	14.4	6	2	89.1631	10	30	30	IN	YES
TV	P006	Rosopsida	Fagales	Fagaceae	Quercus	Quercus	p	27	B	284.955	smiseny	hospodarska	B	25	1	hospodarska1	smisenyhospodarska	D	22.1667	14.4	6	2	89.1631	10	30	30	IN	YES
TV	P006	Rosopsida	Fagales	Fagaceae	Quercus	Quercus	p	27	B	284.955	smiseny	hospodarska	B	25	1	hospodarska1	smisenyhospodarska	D	22.1667	14.4	6	2	89.1631	10	30	30	IN	YES
TV	P006	Rosopsida	Fagales	Fagaceae	Quercus	Quercus	p	27	B	284.955	smiseny	hospodarska	B	25	1	hospodarska1	smisenyhospodarska	D	22.1667	14.4	6	2	89.1631	10	30	30	IN	YES
TV	P006	Rosopsida	Fagales	Fagaceae	Quercus	Quercus	p	27	B	284.955	smiseny	hospodarska	B	25	1	hospodarska1	smisenyhospodarska	D	22.1667	14.4	6	2	89.1631	10	30	30	IN	YES
TV	P006	Rosopsida	Fagales	Fagaceae	Quercus	Quercus	p	27	B	284.955	smiseny	hospodarska	B	25	1	hospodarska1	smisenyhospodarska	D	22.1667	14.4	6	2	89.1631	10	30	30	IN	YES
TV	P006	Rosopsida	Fagales	Fagaceae	Quercus	Quercus	p	27	B	284.955	smiseny	hospodarska	B	25	1	hospodarska1	smisenyhospodarska	D	22.1667	14.4	6	2	89.1631	10	30	30	IN	YES
TV	P006	Rosopsida	Fagales	Fagaceae	Quercus	Quercus	p	27	B	284.955	smiseny	hospodarska	B	25	1	hospodarska1	smisenyhospodarska	D	22.1667	14.4	6	2	89.1631	10	30	30	IN	YES
TV	P006	Rosopsida	Rosales	Rosaceae	Crataegus	Crataegus	n	1	A	2.355	smiseny	ostatni	B	30	0	ostatni0	smisenyostatni	B	22.1667	14.4	6	2	89.1631	10	30	30	IN	YES
TV	P006	Rosopsida	Rosales	Rosaceae	Crataegus	Crataegus	n	1	A	2.355	smiseny	ostatni	B	30	0	ostatni0	smisenyostatni	B	22.1667	14.4	6	2	89.1631	10	30	30	IN	YES
TV	P006	Rosopsida	Rosales	Rosaceae	Crataegus	Crataegus	n	1	A	2.355	smiseny	ostatni	B	30	0	ostatni0	smisenyostatni	B	22.1667	14.4	6	2	89.1631	10	30	30	IN	YES
TV	P006	Rosopsida	Lamiales	Oleaceae	Fraxinus	Fraxinus	n	1	A	2.355	smiseny	hospodarska	B	30	0	hospodarska0	smisenyhospodarska	B	22.1667	14.4	6	2	89.1631	10	30	30	IN	YES
TV	P006	Rosopsida	Lamiales	Oleaceae	Fraxinus	Fraxinus	n	1	A	2.355	smiseny	hospodarska	B	30	0	hospodarska0	smisenyhospodarska	B	22.1667	14.4	6	2	89.1631	10	30	30	IN	YES
TV	P006	Rosopsida	Lamiales	Oleaceae	Fraxinus	Fraxinus	n	1	A	2.355	smiseny	hospodarska	B	30	0	hospodarska0	smisenyhospodarska	B	22.1667	14.4	6	2	89.1631	10	30	30	IN	YES
TV	P006	Rosopsida	Fagales	Fagaceae	Quercus	Quercus	p	36	B	988.315	smiseny	hospodarska	B	30	0	hospodarska0	smisenyhospodarska	D	22.1667	14.4	6	2	89.1631	10	30	30	IN	YES
TV	P006	Rosopsida	Fagales	Fagaceae	Quercus	Quercus	p	36	B	988.315	smiseny	hospodarska	B	30	0	hospodarska0	smisenyhospodarska	D	22.1667	14.4	6	2	89.1631	10	30	30	IN	YES
TV	P006	Rosopsida	Fagales	Fagaceae	Quercus	Quercus	p	36	B	988.315	smiseny	hospodarska	B	30	0	hospodarska0	smisenyhospodarska	D	22.1667	14.4	6	2	89.1631	10	30	30	IN	YES
TV	P006	Rosopsida	Fagales	Fagaceae	Quercus	Quercus	p	36	B	988.315	smiseny	hospodarska	B	30	0	hospodarska0	smisenyhospodarska	D	22.1667	14.4	6	2	89.1631	10	30	30	IN	YES
TV	P006	Rosopsida	Fagales	Fagaceae	Quercus	Quercus	p	36	B	988.315	smiseny	hospodarska	B	30	0	hospodarska0	smisenyhospodarska	D	22.1667	14.4	6	2	89.1631	10	30	30	IN	YES
TV	P006	Rosopsida	Fagales	Fagaceae	Quercus	Quercus	p	36	B	988.315	smiseny	hospodarska	B	30	0	hospodarska0	smisenyhospodarska	D	22.1667	14.4	6	2	89.1631	10	30	30	IN	YES
TV	P006	Rosopsida	Fagales	Fagaceae	Quercus	Quercus	p	36	B	988.315	smiseny	hospodarska	B	30	0	hospodarska0	smisenyhospodarska	D	22.1667	14.4	6	2	89.1631	10	30	30	IN	YES
TV	P006	Rosopsida	Fagales	Fagaceae	Quercus	Quercus	p	36	B	988.315	smiseny	hospodarska	B	30	0	hospodarska0	smisenyhospodarska	D	22.1667	14.4	6	2	89.1631	10	30	30	IN	YES
TV	P006	Rosopsida	Fagales	Fagaceae	Quercus	Quercus	p	36	B	988.315	smiseny	hospodarska	B	30	0	hospodarska0	smisenyhospodarska	D	22.1667	14.4	6	2	89.1631	10	30	30	IN	YES
TV	P006	Rosopsida	Fagales	Fagaceae	Quercus	Quercus	p	36	B	988.315	smiseny	hospodarska	B	30	0	hospodarska0	smisenyhospodarska	D	22.1667	14.4	6	2	89.1631	10	30	30	IN	YES
TV	P006	Rosopsida	Fagales	Fagaceae	Quercus	Quercus	p	36	B	988.315	smiseny	hospodarska	B	30	0	hospodarska0	smisenyhospodarska	D	22.1667	14.4	6	2	89.1631	10	30	30	IN	YES
TV	P006	Rosopsida	Fagales	Fagaceae	Quercus	Quercus	p	36	B	988.315	smiseny	hospodarska	B	30	0	hospodarska0	smisenyhospodarska	D	22.1667	14.4	6	2	89.1631	10	30	30	IN	YES
TV	P006	Rosopsida	Fagales	Fagaceae	Quercus	Quercus	p	36	B	988.315	smiseny	hospodarska	B	30	0	hospodarska0	smisenyhospodarska	D	22.1667	14.4	6	2	89.1631	10	30	30	IN	YES
TV	P006	Rosopsida	Fagales	Fagaceae	Quercus	Quercus	p	36	B	988.315	smiseny	hospodarska	B	30	0	hospodarska0	smisenyhospodarska	D	22.1667	14.4	6	2	89.1631	10	30	30	IN	YES
TV	P006	Rosopsida	Fagales	Fagaceae	Quercus	Quercus	p	36	B	988.315	smiseny	hospodarska	B	30	0	hospodarska0	smisenyhospodarska	D	22.1667	14.4	6	2	89.1631	10	30	30	IN	YES
TV	P006	Rosopsida	Fagales	Fagaceae	Quercus	Quercus	p	36	B	988.315	smiseny	hospodarska	B	30	0	hospodarska0	smisenyhospodarska	D	22.1667	14.4	6	2	89.1631	10	30	30	IN	YES
TV	P006	Rosopsida	Fagales	Fagaceae	Quercus	Quercus	p	8	B	50.24	smiseny	hospodarska	B	30	1	hospodarska1	smisenyhospodarska	D	22.1667	14.4	6	2	89.1631	10	30	30	IN	YES
TV	P007	Rosopsida	Fagales	Betulaceae	Alnus	Alnus	n	60	B	2826	wild	ostatni	A	5	1	ostatni1	wildostatni	C	23.875	24.3333	6	3	45.618	10	40	40	IN	YES
TV	P007	Rosopsida	Rosales	Rosaceae	Crataegus	Crataegus	n	18	B	141.3	wild	ostatni	A	5	0	ostatni0	wildostatni	C	23.875	24.3333	6	3	45.618	10	40	40	IN	YES
TV	P007	Rosopsida	Rosales	Rosaceae	Crataegus	Crataegus	n	18	B	141.3	wild	ostatni	A	5	0	ostatni0	wildostatni	C	23.875	24.3333	6	3	45.618	10	40	40	IN	YES
TV	P007	Rosopsida	Rosales	Rosaceae	Crataegus	Crataegus	n	5	B	27.475	wild	ostatni	A	5	1	ostatni1	wildostatni	C	23.875	24.3333	6	3	45.618	10	40	40	IN	YES
TV	P007	Rosopsida	Rosales	Rosaceae	Crataegus	Crataegus	n	5	B	27.475	wild	ostatni	A	5	1	ostatni1	wildostatni	C	23.875	24.3333	6	3	45.618	10	40	40	IN	YES
TV	P007	Rosopsida	Rosales	Rosaceae	Crataegus	Crataegus	n	5	B	27.475	wild	ostatni	A	5	1	ostatni1	wildostatni	C	23.875	24.3333	6	3	45.618	10	40	40	IN	YES
TV	P007	Rosopsida	Rosales	Rosaceae	Crataegus	Crataegus	n	5	B	27.475	wild	ostatni	A	5	1	ostatni1	wildostatni	C	23.875	24.3333	6	3	45.618	10	40	40	IN	YES
TV	P007	Rosopsida	Rosales	Rosaceae	Crataegus	Crataegus	n	5	B	27.475	wild	ostatni	A	5	1	ostatni1	wildostatni	C	23.875	24.3333	6	3	45.618	10	40	40	IN	YES
TV	P007	Rosopsida	Rosales	Rosaceae	Rosa	Rosa	NA	1	A	5.495	wild	ostatni	A	5	0	ostatni0	wildostatni	A	23.875	24.3333	6	3	45.618	10	40	40	IN	NO
TV	P007	Rosopsida	Rosales	Rosaceae	Rosa	Rosa	NA	1	A	5.495	wild	ostatni	A	5	0	ostatni0	wildostatni	A	23.875	24.3333	6	3	45.618	10	40	40	IN	NO
TV	P007	Rosopsida	Rosales	Rosaceae	Rosa	Rosa	NA	1	A	5.495	wild	ostatni	A	5	0	ostatni0	wildostatni	A	23.875	24.3333	6	3	45.618	10	40	40	IN	NO
TV	P007	Rosopsida	Rosales	Rosaceae	Rosa	Rosa	NA	1	A	5.495	wild	ostatni	A	5	0	ostatni0	wildostatni	A	23.875	24.3333	6	3	45.618	10	40	40	IN	NO
TV	P007	Rosopsida	Rosales	Rosaceae	Rosa	Rosa	NA	1	A	5.495	wild	ostatni	A	5	0	ostatni0	wildostatni	A	23.875	24.3333	6	3	45.618	10	40	40	IN	NO
TV	P007	Rosopsida	Rosales	Rosaceae	Rosa	Rosa	NA	1	A	5.495	wild	ostatni	A	5	0	ostatni0	wildostatni	A	23.875	24.3333	6	3	45.618	10	40	40	IN	NO
TV	P007	Rosopsida	Rosales	Rosaceae	Rosa	Rosa	NA	1	A	5.495	wild	ostatni	A	5	0	ostatni0	wildostatni	A	23.875	24.3333	6	3	45.618	10	40	40	IN	NO
TV	P007	Rosopsida	Sapindales	Sapindaceae	Acer	Acer_campestre	n	1	A	10.205	wild	ostatni	A	10	0	ostatni0	wildostatni	A	23.875	24.3333	6	3	45.618	10	40	40	IN	YES
TV	P007	Rosopsida	Sapindales	Sapindaceae	Acer	Acer_campestre	n	1	A	10.205	wild	ostatni	A	10	0	ostatni0	wildostatni	A	23.875	24.3333	6	3	45.618	10	40	40	IN	YES
TV	P007	Rosopsida	Sapindales	Sapindaceae	Acer	Acer_campestre	n	1	A	10.205	wild	ostatni	A	10	0	ostatni0	wildostatni	A	23.875	24.3333	6	3	45.618	10	40	40	IN	YES
TV	P007	Rosopsida	Sapindales	Sapindaceae	Acer	Acer_campestre	n	1	A	10.205	wild	ostatni	A	10	0	ostatni0	wildostatni	A	23.875	24.3333	6	3	45.618	10	40	40	IN	YES
TV	P007	Rosopsida	Sapindales	Sapindaceae	Acer	Acer_campestre	n	1	A	10.205	wild	ostatni	A	10	0	ostatni0	wildostatni	A	23.875	24.3333	6	3	45.618	10	40	40	IN	YES
TV	P007	Rosopsida	Sapindales	Sapindaceae	Acer	Acer_campestre	n	1	A	10.205	wild	ostatni	A	10	0	ostatni0	wildostatni	A	23.875	24.3333	6	3	45.618	10	40	40	IN	YES
TV	P007	Rosopsida	Sapindales	Sapindaceae	Acer	Acer_campestre	n	1	A	10.205	wild	ostatni	A	10	0	ostatni0	wildostatni	A	23.875	24.3333	6	3	45.618	10	40	40	IN	YES
TV	P007	Rosopsida	Sapindales	Sapindaceae	Acer	Acer_campestre	n	1	A	10.205	wild	ostatni	A	10	0	ostatni0	wildostatni	A	23.875	24.3333	6	3	45.618	10	40	40	IN	YES
TV	P007	Rosopsida	Sapindales	Sapindaceae	Acer	Acer_campestre	n	1	A	10.205	wild	ostatni	A	10	0	ostatni0	wildostatni	A	23.875	24.3333	6	3	45.618	10	40	40	IN	YES
TV	P007	Rosopsida	Sapindales	Sapindaceae	Acer	Acer_campestre	n	1	A	10.205	wild	ostatni	A	10	0	ostatni0	wildostatni	A	23.875	24.3333	6	3	45.618	10	40	40	IN	YES
TV	P007	Rosopsida	Sapindales	Sapindaceae	Acer	Acer_campestre	n	1	A	10.205	wild	ostatni	A	10	0	ostatni0	wildostatni	A	23.875	24.3333	6	3	45.618	10	40	40	IN	YES
TV	P007	Rosopsida	Sapindales	Sapindaceae	Acer	Acer_campestre	n	1	A	10.205	wild	ostatni	A	10	0	ostatni0	wildostatni	A	23.875	24.3333	6	3	45.618	10	40	40	IN	YES
TV	P007	Rosopsida	Sapindales	Sapindaceae	Acer	Acer_campestre	n	1	A	10.205	wild	ostatni	A	10	0	ostatni0	wildostatni	A	23.875	24.3333	6	3	45.618	10	40	40	IN	YES
TV	P007	Rosopsida	Fagales	Betulaceae	Alnus	Alnus	n	2	A	9.42	wild	ostatni	A	10	0	ostatni0	wildostatni	A	23.875	24.3333	6	3	45.618	10	40	40	IN	YES
TV	P007	Rosopsida	Fagales	Betulaceae	Alnus	Alnus	n	2	A	9.42	wild	ostatni	A	10	0	ostatni0	wildostatni	A	23.875	24.3333	6	3	45.618	10	40	40	IN	YES
TV	P007	Rosopsida	Fagales	Betulaceae	Alnus	Alnus	n	2	A	9.42	wild	ostatni	A	10	0	ostatni0	wildostatni	A	23.875	24.3333	6	3	45.618	10	40	40	IN	YES
TV	P007	Rosopsida	Rosales	Rosaceae	Crataegus	Crataegus	n	4	B	12.56	wild	ostatni	A	10	0	ostatni0	wildostatni	C	23.875	24.3333	6	3	45.618	10	40	40	IN	YES
TV	P007	Rosopsida	Lamiales	Oleaceae	Fraxinus	Fraxinus	n	3	A	22.765	wild	hospodarska	B	15	0	hospodarska0	wildhospodarska	B	23.875	24.3333	6	3	45.618	10	40	40	IN	YES
TV	P007	Rosopsida	Lamiales	Oleaceae	Fraxinus	Fraxinus	n	3	A	22.765	wild	hospodarska	B	15	0	hospodarska0	wildhospodarska	B	23.875	24.3333	6	3	45.618	10	40	40	IN	YES
TV	P007	Rosopsida	Lamiales	Oleaceae	Fraxinus	Fraxinus	n	3	A	22.765	wild	hospodarska	B	15	0	hospodarska0	wildhospodarska	B	23.875	24.3333	6	3	45.618	10	40	40	IN	YES
TV	P007	Rosopsida	Lamiales	Oleaceae	Fraxinus	Fraxinus	n	3	A	22.765	wild	hospodarska	B	15	0	hospodarska0	wildhospodarska	B	23.875	24.3333	6	3	45.618	10	40	40	IN	YES
TV	P007	Rosopsida	Lamiales	Oleaceae	Fraxinus	Fraxinus	n	3	A	22.765	wild	hospodarska	B	15	0	hospodarska0	wildhospodarska	B	23.875	24.3333	6	3	45.618	10	40	40	IN	YES
TV	P007	Rosopsida	Lamiales	Oleaceae	Fraxinus	Fraxinus	n	3	A	22.765	wild	hospodarska	B	15	0	hospodarska0	wildhospodarska	B	23.875	24.3333	6	3	45.618	10	40	40	IN	YES
TV	P007	Rosopsida	Lamiales	Oleaceae	Fraxinus	Fraxinus	n	3	A	22.765	wild	hospodarska	B	15	0	hospodarska0	wildhospodarska	B	23.875	24.3333	6	3	45.618	10	40	40	IN	YES
TV	P007	Rosopsida	Lamiales	Oleaceae	Fraxinus	Fraxinus	n	3	A	22.765	wild	hospodarska	B	15	0	hospodarska0	wildhospodarska	B	23.875	24.3333	6	3	45.618	10	40	40	IN	YES
TV	P007	Rosopsida	Lamiales	Oleaceae	Fraxinus	Fraxinus	n	3	A	22.765	wild	hospodarska	B	15	0	hospodarska0	wildhospodarska	B	23.875	24.3333	6	3	45.618	10	40	40	IN	YES
TV	P007	Rosopsida	Lamiales	Oleaceae	Fraxinus	Fraxinus	n	3	A	22.765	wild	hospodarska	B	15	0	hospodarska0	wildhospodarska	B	23.875	24.3333	6	3	45.618	10	40	40	IN	YES
TV	P007	Rosopsida	Lamiales	Oleaceae	Fraxinus	Fraxinus	n	3	A	22.765	wild	hospodarska	B	15	0	hospodarska0	wildhospodarska	B	23.875	24.3333	6	3	45.618	10	40	40	IN	YES
TV	P007	Rosopsida	Lamiales	Oleaceae	Fraxinus	Fraxinus	n	3	A	22.765	wild	hospodarska	B	15	0	hospodarska0	wildhospodarska	B	23.875	24.3333	6	3	45.618	10	40	40	IN	YES
TV	P007	Rosopsida	Lamiales	Oleaceae	Fraxinus	Fraxinus	n	3	A	22.765	wild	hospodarska	B	15	0	hospodarska0	wildhospodarska	B	23.875	24.3333	6	3	45.618	10	40	40	IN	YES
TV	P007	Rosopsida	Lamiales	Oleaceae	Fraxinus	Fraxinus	n	3	A	22.765	wild	hospodarska	B	15	0	hospodarska0	wildhospodarska	B	23.875	24.3333	6	3	45.618	10	40	40	IN	YES
TV	P007	Rosopsida	Fagales	Fagaceae	Quercus	Quercus	p	3	A	41.605	wild	hospodarska	B	15	0	hospodarska0	wildhospodarska	B	23.875	24.3333	6	3	45.618	10	40	40	IN	YES
TV	P007	Rosopsida	Fagales	Fagaceae	Quercus	Quercus	p	3	A	41.605	wild	hospodarska	B	15	0	hospodarska0	wildhospodarska	B	23.875	24.3333	6	3	45.618	10	40	40	IN	YES
TV	P007	Rosopsida	Fagales	Fagaceae	Quercus	Quercus	p	3	A	41.605	wild	hospodarska	B	15	0	hospodarska0	wildhospodarska	B	23.875	24.3333	6	3	45.618	10	40	40	IN	YES
TV	P007	Rosopsida	Fagales	Fagaceae	Quercus	Quercus	p	3	A	41.605	wild	hospodarska	B	15	0	hospodarska0	wildhospodarska	B	23.875	24.3333	6	3	45.618	10	40	40	IN	YES
TV	P007	Rosopsida	Fagales	Fagaceae	Quercus	Quercus	p	3	A	41.605	wild	hospodarska	B	15	0	hospodarska0	wildhospodarska	B	23.875	24.3333	6	3	45.618	10	40	40	IN	YES
TV	P007	Rosopsida	Fagales	Fagaceae	Quercus	Quercus	p	3	A	41.605	wild	hospodarska	B	15	0	hospodarska0	wildhospodarska	B	23.875	24.3333	6	3	45.618	10	40	40	IN	YES
TV	P007	Rosopsida	Fagales	Fagaceae	Quercus	Quercus	p	3	A	41.605	wild	hospodarska	B	15	0	hospodarska0	wildhospodarska	B	23.875	24.3333	6	3	45.618	10	40	40	IN	YES
TV	P007	Rosopsida	Fagales	Fagaceae	Quercus	Quercus	p	3	A	41.605	wild	hospodarska	B	15	0	hospodarska0	wildhospodarska	B	23.875	24.3333	6	3	45.618	10	40	40	IN	YES
TV	P007	Rosopsida	Fagales	Fagaceae	Quercus	Quercus	p	3	A	41.605	wild	hospodarska	B	15	0	hospodarska0	wildhospodarska	B	23.875	24.3333	6	3	45.618	10	40	40	IN	YES
TV	P007	Rosopsida	Fagales	Fagaceae	Quercus	Quercus	p	3	A	41.605	wild	hospodarska	B	15	0	hospodarska0	wildhospodarska	B	23.875	24.3333	6	3	45.618	10	40	40	IN	YES
TV	P007	Rosopsida	Fagales	Fagaceae	Quercus	Quercus	p	3	A	41.605	wild	hospodarska	B	15	0	hospodarska0	wildhospodarska	B	23.875	24.3333	6	3	45.618	10	40	40	IN	YES
TV	P007	Rosopsida	Fagales	Fagaceae	Quercus	Quercus	p	3	A	41.605	wild	hospodarska	B	15	0	hospodarska0	wildhospodarska	B	23.875	24.3333	6	3	45.618	10	40	40	IN	YES
TV	P007	Rosopsida	Fagales	Fagaceae	Quercus	Quercus	p	3	A	41.605	wild	hospodarska	B	15	0	hospodarska0	wildhospodarska	B	23.875	24.3333	6	3	45.618	10	40	40	IN	YES
TV	P007	Rosopsida	Fagales	Fagaceae	Quercus	Quercus	p	3	A	41.605	wild	hospodarska	B	15	0	hospodarska0	wildhospodarska	B	23.875	24.3333	6	3	45.618	10	40	40	IN	YES
TV	P007	Rosopsida	Fagales	Fagaceae	Quercus	Quercus	p	3	A	41.605	wild	hospodarska	B	15	0	hospodarska0	wildhospodarska	B	23.875	24.3333	6	3	45.618	10	40	40	IN	YES
TV	P007	Rosopsida	Fagales	Fagaceae	Quercus	Quercus	p	3	A	41.605	wild	hospodarska	B	15	0	hospodarska0	wildhospodarska	B	23.875	24.3333	6	3	45.618	10	40	40	IN	YES
TV	P007	Rosopsida	Fagales	Fagaceae	Quercus	Quercus	p	3	A	41.605	wild	hospodarska	B	15	0	hospodarska0	wildhospodarska	B	23.875	24.3333	6	3	45.618	10	40	40	IN	YES
TV	P007	Rosopsida	Fagales	Fagaceae	Quercus	Quercus	p	3	A	41.605	wild	hospodarska	B	15	0	hospodarska0	wildhospodarska	B	23.875	24.3333	6	3	45.618	10	40	40	IN	YES
TV	P007	Rosopsida	Fagales	Fagaceae	Quercus	Quercus	p	3	A	41.605	wild	hospodarska	B	15	0	hospodarska0	wildhospodarska	B	23.875	24.3333	6	3	45.618	10	40	40	IN	YES
TV	P007	Rosopsida	Fagales	Fagaceae	Quercus	Quercus	p	3	A	41.605	wild	hospodarska	B	15	0	hospodarska0	wildhospodarska	B	23.875	24.3333	6	3	45.618	10	40	40	IN	YES
TV	P007	Rosopsida	Fagales	Fagaceae	Quercus	Quercus	p	3	A	41.605	wild	hospodarska	B	15	0	hospodarska0	wildhospodarska	B	23.875	24.3333	6	3	45.618	10	40	40	IN	YES
TV	P007	Rosopsida	Fagales	Fagaceae	Quercus	Quercus	p	3	A	41.605	wild	hospodarska	B	15	0	hospodarska0	wildhospodarska	B	23.875	24.3333	6	3	45.618	10	40	40	IN	YES
TV	P007	Rosopsida	Fagales	Fagaceae	Quercus	Quercus	p	3	A	41.605	wild	hospodarska	B	15	0	hospodarska0	wildhospodarska	B	23.875	24.3333	6	3	45.618	10	40	40	IN	YES
TV	P007	Rosopsida	Lamiales	Oleaceae	Fraxinus	Fraxinus	n	3	A	18.84	wild	hospodarska	B	20	0	hospodarska0	wildhospodarska	B	23.875	24.3333	6	3	45.618	10	40	40	IN	YES
TV	P007	Rosopsida	Lamiales	Oleaceae	Fraxinus	Fraxinus	n	3	A	18.84	wild	hospodarska	B	20	0	hospodarska0	wildhospodarska	B	23.875	24.3333	6	3	45.618	10	40	40	IN	YES
TV	P007	Rosopsida	Lamiales	Oleaceae	Fraxinus	Fraxinus	n	3	A	18.84	wild	hospodarska	B	20	0	hospodarska0	wildhospodarska	B	23.875	24.3333	6	3	45.618	10	40	40	IN	YES
TV	P007	Rosopsida	Lamiales	Oleaceae	Fraxinus	Fraxinus	n	3	A	18.84	wild	hospodarska	B	20	0	hospodarska0	wildhospodarska	B	23.875	24.3333	6	3	45.618	10	40	40	IN	YES
TV	P007	Rosopsida	Lamiales	Oleaceae	Fraxinus	Fraxinus	n	3	A	18.84	wild	hospodarska	B	20	0	hospodarska0	wildhospodarska	B	23.875	24.3333	6	3	45.618	10	40	40	IN	YES
TV	P007	Rosopsida	Lamiales	Oleaceae	Fraxinus	Fraxinus	n	3	A	18.84	wild	hospodarska	B	20	0	hospodarska0	wildhospodarska	B	23.875	24.3333	6	3	45.618	10	40	40	IN	YES
TV	P007	Rosopsida	Lamiales	Oleaceae	Fraxinus	Fraxinus	n	3	A	18.84	wild	hospodarska	B	20	0	hospodarska0	wildhospodarska	B	23.875	24.3333	6	3	45.618	10	40	40	IN	YES
TV	P007	Rosopsida	Lamiales	Oleaceae	Fraxinus	Fraxinus	n	3	A	18.84	wild	hospodarska	B	20	0	hospodarska0	wildhospodarska	B	23.875	24.3333	6	3	45.618	10	40	40	IN	YES
TV	P007	Rosopsida	Lamiales	Oleaceae	Fraxinus	Fraxinus	n	3	A	18.84	wild	hospodarska	B	20	0	hospodarska0	wildhospodarska	B	23.875	24.3333	6	3	45.618	10	40	40	IN	YES
TV	P007	Rosopsida	Lamiales	Oleaceae	Fraxinus	Fraxinus	n	3	A	18.84	wild	hospodarska	B	20	0	hospodarska0	wildhospodarska	B	23.875	24.3333	6	3	45.618	10	40	40	IN	YES
TV	P007	Rosopsida	Lamiales	Oleaceae	Fraxinus	Fraxinus	n	3	A	18.84	wild	hospodarska	B	20	0	hospodarska0	wildhospodarska	B	23.875	24.3333	6	3	45.618	10	40	40	IN	YES
TV	P007	Rosopsida	Lamiales	Oleaceae	Fraxinus	Fraxinus	n	3	A	18.84	wild	hospodarska	B	20	0	hospodarska0	wildhospodarska	B	23.875	24.3333	6	3	45.618	10	40	40	IN	YES
TV	P007	Rosopsida	Lamiales	Oleaceae	Fraxinus	Fraxinus	n	3	A	18.84	wild	hospodarska	B	20	0	hospodarska0	wildhospodarska	B	23.875	24.3333	6	3	45.618	10	40	40	IN	YES
TV	P007	Rosopsida	Lamiales	Oleaceae	Fraxinus	Fraxinus	n	3	A	18.84	wild	hospodarska	B	20	0	hospodarska0	wildhospodarska	B	23.875	24.3333	6	3	45.618	10	40	40	IN	YES
TV	P007	Rosopsida	Lamiales	Oleaceae	Fraxinus	Fraxinus	n	3	A	18.84	wild	hospodarska	B	20	0	hospodarska0	wildhospodarska	B	23.875	24.3333	6	3	45.618	10	40	40	IN	YES
TV	P007	Rosopsida	Fagales	Fagaceae	Quercus	Quercus	p	6	B	38.465	wild	hospodarska	B	20	0	hospodarska0	wildhospodarska	D	23.875	24.3333	6	3	45.618	10	40	40	IN	YES
TV	P007	Rosopsida	Fagales	Fagaceae	Quercus	Quercus	p	6	B	38.465	wild	hospodarska	B	20	0	hospodarska0	wildhospodarska	D	23.875	24.3333	6	3	45.618	10	40	40	IN	YES
TV	P007	Rosopsida	Fagales	Fagaceae	Quercus	Quercus	p	6	B	38.465	wild	hospodarska	B	20	0	hospodarska0	wildhospodarska	D	23.875	24.3333	6	3	45.618	10	40	40	IN	YES
TV	P007	Rosopsida	Fagales	Fagaceae	Quercus	Quercus	p	6	B	38.465	wild	hospodarska	B	20	0	hospodarska0	wildhospodarska	D	23.875	24.3333	6	3	45.618	10	40	40	IN	YES
TV	P007	Rosopsida	Fagales	Fagaceae	Quercus	Quercus	p	6	B	38.465	wild	hospodarska	B	20	0	hospodarska0	wildhospodarska	D	23.875	24.3333	6	3	45.618	10	40	40	IN	YES
TV	P007	Rosopsida	Fagales	Fagaceae	Quercus	Quercus	p	6	B	38.465	wild	hospodarska	B	20	0	hospodarska0	wildhospodarska	D	23.875	24.3333	6	3	45.618	10	40	40	IN	YES
TV	P007	Rosopsida	Fagales	Fagaceae	Quercus	Quercus	p	6	B	38.465	wild	hospodarska	B	20	0	hospodarska0	wildhospodarska	D	23.875	24.3333	6	3	45.618	10	40	40	IN	YES
TV	P007	Rosopsida	Fagales	Fagaceae	Quercus	Quercus	p	6	B	38.465	wild	hospodarska	B	20	0	hospodarska0	wildhospodarska	D	23.875	24.3333	6	3	45.618	10	40	40	IN	YES
TV	P007	Rosopsida	Fagales	Fagaceae	Quercus	Quercus	p	6	B	38.465	wild	hospodarska	B	20	0	hospodarska0	wildhospodarska	D	23.875	24.3333	6	3	45.618	10	40	40	IN	YES
TV	P007	Rosopsida	Fagales	Fagaceae	Quercus	Quercus	p	6	B	38.465	wild	hospodarska	B	20	0	hospodarska0	wildhospodarska	D	23.875	24.3333	6	3	45.618	10	40	40	IN	YES
TV	P007	Rosopsida	Fagales	Fagaceae	Quercus	Quercus	p	6	B	38.465	wild	hospodarska	B	20	0	hospodarska0	wildhospodarska	D	23.875	24.3333	6	3	45.618	10	40	40	IN	YES
TV	P007	Rosopsida	Fagales	Fagaceae	Quercus	Quercus	p	6	B	38.465	wild	hospodarska	B	20	0	hospodarska0	wildhospodarska	D	23.875	24.3333	6	3	45.618	10	40	40	IN	YES
TV	P007	Rosopsida	Fagales	Fagaceae	Quercus	Quercus	p	6	B	38.465	wild	hospodarska	B	20	0	hospodarska0	wildhospodarska	D	23.875	24.3333	6	3	45.618	10	40	40	IN	YES
TV	P007	Rosopsida	Fagales	Fagaceae	Quercus	Quercus	p	6	B	38.465	wild	hospodarska	B	20	0	hospodarska0	wildhospodarska	D	23.875	24.3333	6	3	45.618	10	40	40	IN	YES
TV	P007	Rosopsida	Fagales	Fagaceae	Quercus	Quercus	p	6	B	38.465	wild	hospodarska	B	20	0	hospodarska0	wildhospodarska	D	23.875	24.3333	6	3	45.618	10	40	40	IN	YES
TV	P007	Rosopsida	Rosales	Rosaceae	Rosa	Rosa	NA	1	A	3.14	wild	ostatni	B	20	0	ostatni0	wildostatni	B	23.875	24.3333	6	3	45.618	10	40	40	IN	NO
TV	P007	Rosopsida	Rosales	Rosaceae	Rosa	Rosa	NA	1	A	3.14	wild	ostatni	B	20	0	ostatni0	wildostatni	B	23.875	24.3333	6	3	45.618	10	40	40	IN	NO
TV	P007	Rosopsida	Rosales	Rosaceae	Rosa	Rosa	NA	1	A	3.14	wild	ostatni	B	20	0	ostatni0	wildostatni	B	23.875	24.3333	6	3	45.618	10	40	40	IN	NO
TV	P007	Rosopsida	Rosales	Rosaceae	Rosa	Rosa	NA	1	A	3.14	wild	ostatni	B	20	0	ostatni0	wildostatni	B	23.875	24.3333	6	3	45.618	10	40	40	IN	NO
TV	P007	Rosopsida	Lamiales	Oleaceae	Fraxinus	Fraxinus	n	3	A	25.905	wild	hospodarska	B	25	0	hospodarska0	wildhospodarska	B	23.875	24.3333	6	3	45.618	10	40	40	IN	YES
TV	P007	Rosopsida	Lamiales	Oleaceae	Fraxinus	Fraxinus	n	3	A	25.905	wild	hospodarska	B	25	0	hospodarska0	wildhospodarska	B	23.875	24.3333	6	3	45.618	10	40	40	IN	YES
TV	P007	Rosopsida	Lamiales	Oleaceae	Fraxinus	Fraxinus	n	3	A	25.905	wild	hospodarska	B	25	0	hospodarska0	wildhospodarska	B	23.875	24.3333	6	3	45.618	10	40	40	IN	YES
TV	P007	Rosopsida	Lamiales	Oleaceae	Fraxinus	Fraxinus	n	3	A	25.905	wild	hospodarska	B	25	0	hospodarska0	wildhospodarska	B	23.875	24.3333	6	3	45.618	10	40	40	IN	YES
TV	P007	Rosopsida	Lamiales	Oleaceae	Fraxinus	Fraxinus	n	3	A	25.905	wild	hospodarska	B	25	0	hospodarska0	wildhospodarska	B	23.875	24.3333	6	3	45.618	10	40	40	IN	YES
TV	P007	Rosopsida	Lamiales	Oleaceae	Fraxinus	Fraxinus	n	3	A	25.905	wild	hospodarska	B	25	0	hospodarska0	wildhospodarska	B	23.875	24.3333	6	3	45.618	10	40	40	IN	YES
TV	P007	Rosopsida	Lamiales	Oleaceae	Fraxinus	Fraxinus	n	3	A	25.905	wild	hospodarska	B	25	0	hospodarska0	wildhospodarska	B	23.875	24.3333	6	3	45.618	10	40	40	IN	YES
TV	P007	Rosopsida	Lamiales	Oleaceae	Fraxinus	Fraxinus	n	3	A	25.905	wild	hospodarska	B	25	0	hospodarska0	wildhospodarska	B	23.875	24.3333	6	3	45.618	10	40	40	IN	YES
TV	P007	Rosopsida	Lamiales	Oleaceae	Fraxinus	Fraxinus	n	3	A	25.905	wild	hospodarska	B	25	0	hospodarska0	wildhospodarska	B	23.875	24.3333	6	3	45.618	10	40	40	IN	YES
TV	P007	Rosopsida	Lamiales	Oleaceae	Fraxinus	Fraxinus	n	3	A	25.905	wild	hospodarska	B	25	0	hospodarska0	wildhospodarska	B	23.875	24.3333	6	3	45.618	10	40	40	IN	YES
TV	P007	Rosopsida	Lamiales	Oleaceae	Fraxinus	Fraxinus	n	3	A	25.905	wild	hospodarska	B	25	0	hospodarska0	wildhospodarska	B	23.875	24.3333	6	3	45.618	10	40	40	IN	YES
TV	P007	Rosopsida	Lamiales	Oleaceae	Fraxinus	Fraxinus	n	3	A	25.905	wild	hospodarska	B	25	0	hospodarska0	wildhospodarska	B	23.875	24.3333	6	3	45.618	10	40	40	IN	YES
TV	P007	Rosopsida	Lamiales	Oleaceae	Fraxinus	Fraxinus	n	3	A	25.905	wild	hospodarska	B	25	0	hospodarska0	wildhospodarska	B	23.875	24.3333	6	3	45.618	10	40	40	IN	YES
TV	P007	Rosopsida	Lamiales	Oleaceae	Fraxinus	Fraxinus	n	3	A	25.905	wild	hospodarska	B	25	0	hospodarska0	wildhospodarska	B	23.875	24.3333	6	3	45.618	10	40	40	IN	YES
TV	P007	Rosopsida	Lamiales	Oleaceae	Fraxinus	Fraxinus	n	3	A	25.905	wild	hospodarska	B	25	0	hospodarska0	wildhospodarska	B	23.875	24.3333	6	3	45.618	10	40	40	IN	YES
TV	P007	Rosopsida	Lamiales	Oleaceae	Fraxinus	Fraxinus	n	3	A	25.905	wild	hospodarska	B	25	0	hospodarska0	wildhospodarska	B	23.875	24.3333	6	3	45.618	10	40	40	IN	YES
TV	P007	Rosopsida	Lamiales	Oleaceae	Fraxinus	Fraxinus	n	3	A	25.905	wild	hospodarska	B	25	0	hospodarska0	wildhospodarska	B	23.875	24.3333	6	3	45.618	10	40	40	IN	YES
TV	P007	Rosopsida	Lamiales	Oleaceae	Fraxinus	Fraxinus	n	3	A	25.905	wild	hospodarska	B	25	0	hospodarska0	wildhospodarska	B	23.875	24.3333	6	3	45.618	10	40	40	IN	YES
TV	P007	Rosopsida	Lamiales	Oleaceae	Fraxinus	Fraxinus	n	3	A	25.905	wild	hospodarska	B	25	0	hospodarska0	wildhospodarska	B	23.875	24.3333	6	3	45.618	10	40	40	IN	YES
TV	P007	Rosopsida	Lamiales	Oleaceae	Fraxinus	Fraxinus	n	3	A	25.905	wild	hospodarska	B	25	0	hospodarska0	wildhospodarska	B	23.875	24.3333	6	3	45.618	10	40	40	IN	YES
TV	P007	Rosopsida	Lamiales	Oleaceae	Fraxinus	Fraxinus	n	3	A	25.905	wild	hospodarska	B	25	0	hospodarska0	wildhospodarska	B	23.875	24.3333	6	3	45.618	10	40	40	IN	YES
TV	P007	Rosopsida	Fagales	Fagaceae	Quercus	Quercus	p	3	A	18.055	wild	hospodarska	B	25	0	hospodarska0	wildhospodarska	B	23.875	24.3333	6	3	45.618	10	40	40	IN	YES
TV	P007	Rosopsida	Fagales	Fagaceae	Quercus	Quercus	p	3	A	18.055	wild	hospodarska	B	25	0	hospodarska0	wildhospodarska	B	23.875	24.3333	6	3	45.618	10	40	40	IN	YES
TV	P007	Rosopsida	Fagales	Fagaceae	Quercus	Quercus	p	3	A	18.055	wild	hospodarska	B	25	0	hospodarska0	wildhospodarska	B	23.875	24.3333	6	3	45.618	10	40	40	IN	YES
TV	P007	Rosopsida	Fagales	Fagaceae	Quercus	Quercus	p	3	A	18.055	wild	hospodarska	B	25	0	hospodarska0	wildhospodarska	B	23.875	24.3333	6	3	45.618	10	40	40	IN	YES
TV	P007	Rosopsida	Fagales	Fagaceae	Quercus	Quercus	p	3	A	18.055	wild	hospodarska	B	25	0	hospodarska0	wildhospodarska	B	23.875	24.3333	6	3	45.618	10	40	40	IN	YES
TV	P007	Rosopsida	Fagales	Fagaceae	Quercus	Quercus	p	3	A	18.055	wild	hospodarska	B	25	0	hospodarska0	wildhospodarska	B	23.875	24.3333	6	3	45.618	10	40	40	IN	YES
TV	P007	Rosopsida	Fagales	Fagaceae	Quercus	Quercus	p	3	A	18.055	wild	hospodarska	B	25	0	hospodarska0	wildhospodarska	B	23.875	24.3333	6	3	45.618	10	40	40	IN	YES
TV	P007	Rosopsida	Fagales	Fagaceae	Quercus	Quercus	p	3	A	18.055	wild	hospodarska	B	25	0	hospodarska0	wildhospodarska	B	23.875	24.3333	6	3	45.618	10	40	40	IN	YES
TV	P007	Rosopsida	Fagales	Fagaceae	Quercus	Quercus	p	3	A	18.055	wild	hospodarska	B	25	0	hospodarska0	wildhospodarska	B	23.875	24.3333	6	3	45.618	10	40	40	IN	YES
TV	P007	Rosopsida	Fagales	Fagaceae	Quercus	Quercus	p	3	A	18.055	wild	hospodarska	B	25	0	hospodarska0	wildhospodarska	B	23.875	24.3333	6	3	45.618	10	40	40	IN	YES
TV	P007	Rosopsida	Fagales	Fagaceae	Quercus	Quercus	p	3	A	18.055	wild	hospodarska	B	25	0	hospodarska0	wildhospodarska	B	23.875	24.3333	6	3	45.618	10	40	40	IN	YES
TV	P007	Rosopsida	Lamiales	Oleaceae	Fraxinus	Fraxinus	n	1	A	3.14	wild	hospodarska	B	30	0	hospodarska0	wildhospodarska	B	23.875	24.3333	6	3	45.618	10	40	40	IN	YES
TV	P007	Rosopsida	Lamiales	Oleaceae	Fraxinus	Fraxinus	n	1	A	3.14	wild	hospodarska	B	30	0	hospodarska0	wildhospodarska	B	23.875	24.3333	6	3	45.618	10	40	40	IN	YES
TV	P007	Rosopsida	Lamiales	Oleaceae	Fraxinus	Fraxinus	n	1	A	3.14	wild	hospodarska	B	30	0	hospodarska0	wildhospodarska	B	23.875	24.3333	6	3	45.618	10	40	40	IN	YES
TV	P007	Rosopsida	Lamiales	Oleaceae	Fraxinus	Fraxinus	n	1	A	3.14	wild	hospodarska	B	30	0	hospodarska0	wildhospodarska	B	23.875	24.3333	6	3	45.618	10	40	40	IN	YES
TV	P007	Rosopsida	Fagales	Fagaceae	Quercus	Quercus	p	47	B	609.945	wild	hospodarska	B	30	0	hospodarska0	wildhospodarska	D	23.875	24.3333	6	3	45.618	10	40	40	IN	YES
TV	P007	Rosopsida	Fagales	Fagaceae	Quercus	Quercus	p	47	B	609.945	wild	hospodarska	B	30	0	hospodarska0	wildhospodarska	D	23.875	24.3333	6	3	45.618	10	40	40	IN	YES
TV	P007	Rosopsida	Fagales	Fagaceae	Quercus	Quercus	p	39	B	578.545	wild	hospodarska	B	30	1	hospodarska1	wildhospodarska	D	23.875	24.3333	6	3	45.618	10	40	40	IN	YES
TV	P007	Rosopsida	Fagales	Fagaceae	Quercus	Quercus	p	39	B	578.545	wild	hospodarska	B	30	1	hospodarska1	wildhospodarska	D	23.875	24.3333	6	3	45.618	10	40	40	IN	YES
TV	P007	Rosopsida	Fagales	Fagaceae	Quercus	Quercus	p	39	B	578.545	wild	hospodarska	B	30	1	hospodarska1	wildhospodarska	D	23.875	24.3333	6	3	45.618	10	40	40	IN	YES
TV	P007	Rosopsida	Fagales	Fagaceae	Quercus	Quercus	p	39	B	578.545	wild	hospodarska	B	30	1	hospodarska1	wildhospodarska	D	23.875	24.3333	6	3	45.618	10	40	40	IN	YES
TV	P007	Rosopsida	Fagales	Fagaceae	Quercus	Quercus	p	39	B	578.545	wild	hospodarska	B	30	1	hospodarska1	wildhospodarska	D	23.875	24.3333	6	3	45.618	10	40	40	IN	YES
TV	P007	Rosopsida	Fagales	Fagaceae	Quercus	Quercus	p	39	B	578.545	wild	hospodarska	B	30	1	hospodarska1	wildhospodarska	D	23.875	24.3333	6	3	45.618	10	40	40	IN	YES
TV	P007	Rosopsida	Fagales	Fagaceae	Quercus	Quercus	p	39	B	578.545	wild	hospodarska	B	30	1	hospodarska1	wildhospodarska	D	23.875	24.3333	6	3	45.618	10	40	40	IN	YES
TV	P007	Rosopsida	Fagales	Fagaceae	Quercus	Quercus	p	39	B	578.545	wild	hospodarska	B	30	1	hospodarska1	wildhospodarska	D	23.875	24.3333	6	3	45.618	10	40	40	IN	YES
TV	P007	Rosopsida	Fagales	Fagaceae	Quercus	Quercus	p	39	B	578.545	wild	hospodarska	B	30	1	hospodarska1	wildhospodarska	D	23.875	24.3333	6	3	45.618	10	40	40	IN	YES
TV	P007	Rosopsida	Lamiales	Oleaceae	Fraxinus	Fraxinus	n	1	A	3.14	wild	hospodarska	B	35	0	hospodarska0	wildhospodarska	B	23.875	24.3333	6	3	45.618	10	40	40	IN	YES
TV	P007	Rosopsida	Lamiales	Oleaceae	Fraxinus	Fraxinus	n	1	A	3.14	wild	hospodarska	B	35	0	hospodarska0	wildhospodarska	B	23.875	24.3333	6	3	45.618	10	40	40	IN	YES
TV	P007	Rosopsida	Lamiales	Oleaceae	Fraxinus	Fraxinus	n	1	A	3.14	wild	hospodarska	B	35	0	hospodarska0	wildhospodarska	B	23.875	24.3333	6	3	45.618	10	40	40	IN	YES
TV	P007	Rosopsida	Lamiales	Oleaceae	Fraxinus	Fraxinus	n	1	A	3.14	wild	hospodarska	B	35	0	hospodarska0	wildhospodarska	B	23.875	24.3333	6	3	45.618	10	40	40	IN	YES
TV	P007	Rosopsida	Fagales	Fagaceae	Quercus	Quercus	p	47	B	478.85	wild	hospodarska	B	35	0	hospodarska0	wildhospodarska	D	23.875	24.3333	6	3	45.618	10	40	40	IN	YES
TV	P007	Rosopsida	Fagales	Fagaceae	Quercus	Quercus	p	47	B	478.85	wild	hospodarska	B	35	0	hospodarska0	wildhospodarska	D	23.875	24.3333	6	3	45.618	10	40	40	IN	YES
TV	P007	Rosopsida	Fagales	Fagaceae	Quercus	Quercus	p	47	B	478.85	wild	hospodarska	B	35	0	hospodarska0	wildhospodarska	D	23.875	24.3333	6	3	45.618	10	40	40	IN	YES
TV	P007	Rosopsida	Fagales	Fagaceae	Quercus	Quercus	p	47	B	478.85	wild	hospodarska	B	35	0	hospodarska0	wildhospodarska	D	23.875	24.3333	6	3	45.618	10	40	40	IN	YES
TV	P007	Rosopsida	Fagales	Fagaceae	Quercus	Quercus	p	47	B	478.85	wild	hospodarska	B	35	0	hospodarska0	wildhospodarska	D	23.875	24.3333	6	3	45.618	10	40	40	IN	YES
TV	P007	Rosopsida	Fagales	Fagaceae	Quercus	Quercus	p	26	B	307.72	wild	hospodarska	B	35	1	hospodarska1	wildhospodarska	D	23.875	24.3333	6	3	45.618	10	40	40	IN	YES
TV	P007	Rosopsida	Fagales	Fagaceae	Quercus	Quercus	p	26	B	307.72	wild	hospodarska	B	35	1	hospodarska1	wildhospodarska	D	23.875	24.3333	6	3	45.618	10	40	40	IN	YES
TV	P007	Rosopsida	Fagales	Fagaceae	Quercus	Quercus	p	26	B	307.72	wild	hospodarska	B	35	1	hospodarska1	wildhospodarska	D	23.875	24.3333	6	3	45.618	10	40	40	IN	YES
TV	P007	Rosopsida	Fagales	Fagaceae	Quercus	Quercus	p	26	B	307.72	wild	hospodarska	B	35	1	hospodarska1	wildhospodarska	D	23.875	24.3333	6	3	45.618	10	40	40	IN	YES
TV	P007	Rosopsida	Fagales	Fagaceae	Quercus	Quercus	p	26	B	307.72	wild	hospodarska	B	35	1	hospodarska1	wildhospodarska	D	23.875	24.3333	6	3	45.618	10	40	40	IN	YES
TV	P007	Rosopsida	Fagales	Fagaceae	Quercus	Quercus	p	26	B	307.72	wild	hospodarska	B	35	1	hospodarska1	wildhospodarska	D	23.875	24.3333	6	3	45.618	10	40	40	IN	YES
TV	P007	Rosopsida	Rosales	Rosaceae	Rosa	Rosa	NA	1	A	7.065	wild	ostatni	B	35	0	ostatni0	wildostatni	B	23.875	24.3333	6	3	45.618	10	40	40	IN	NO
TV	P007	Rosopsida	Rosales	Rosaceae	Rosa	Rosa	NA	1	A	7.065	wild	ostatni	B	35	0	ostatni0	wildostatni	B	23.875	24.3333	6	3	45.618	10	40	40	IN	NO
TV	P007	Rosopsida	Rosales	Rosaceae	Rosa	Rosa	NA	1	A	7.065	wild	ostatni	B	35	0	ostatni0	wildostatni	B	23.875	24.3333	6	3	45.618	10	40	40	IN	NO
TV	P007	Rosopsida	Rosales	Rosaceae	Rosa	Rosa	NA	1	A	7.065	wild	ostatni	B	35	0	ostatni0	wildostatni	B	23.875	24.3333	6	3	45.618	10	40	40	IN	NO
TV	P007	Rosopsida	Rosales	Rosaceae	Rosa	Rosa	NA	1	A	7.065	wild	ostatni	B	35	0	ostatni0	wildostatni	B	23.875	24.3333	6	3	45.618	10	40	40	IN	NO
TV	P007	Rosopsida	Rosales	Rosaceae	Rosa	Rosa	NA	1	A	7.065	wild	ostatni	B	35	0	ostatni0	wildostatni	B	23.875	24.3333	6	3	45.618	10	40	40	IN	NO
TV	P007	Rosopsida	Rosales	Rosaceae	Rosa	Rosa	NA	1	A	7.065	wild	ostatni	B	35	0	ostatni0	wildostatni	B	23.875	24.3333	6	3	45.618	10	40	40	IN	NO
TV	P007	Rosopsida	Rosales	Rosaceae	Rosa	Rosa	NA	1	A	7.065	wild	ostatni	B	35	0	ostatni0	wildostatni	B	23.875	24.3333	6	3	45.618	10	40	40	IN	NO
TV	P007	Rosopsida	Rosales	Rosaceae	Rosa	Rosa	NA	1	A	7.065	wild	ostatni	B	35	0	ostatni0	wildostatni	B	23.875	24.3333	6	3	45.618	10	40	40	IN	NO
TV	P007	Rosopsida	Fagales	Fagaceae	Quercus	Quercus	p	57	B	1268.56	wild	hospodarska	B	40	0	hospodarska0	wildhospodarska	D	23.875	24.3333	6	3	45.618	10	40	40	IN	YES
TV	P007	Rosopsida	Fagales	Fagaceae	Quercus	Quercus	p	57	B	1268.56	wild	hospodarska	B	40	0	hospodarska0	wildhospodarska	D	23.875	24.3333	6	3	45.618	10	40	40	IN	YES
TV	P007	Rosopsida	Fagales	Fagaceae	Quercus	Quercus	p	57	B	1268.56	wild	hospodarska	B	40	0	hospodarska0	wildhospodarska	D	23.875	24.3333	6	3	45.618	10	40	40	IN	YES
TV	P007	Rosopsida	Fagales	Fagaceae	Quercus	Quercus	p	57	B	1268.56	wild	hospodarska	B	40	0	hospodarska0	wildhospodarska	D	23.875	24.3333	6	3	45.618	10	40	40	IN	YES
TV	P007	Rosopsida	Fagales	Fagaceae	Quercus	Quercus	p	57	B	1268.56	wild	hospodarska	B	40	0	hospodarska0	wildhospodarska	D	23.875	24.3333	6	3	45.618	10	40	40	IN	YES
TV	P007	Rosopsida	Fagales	Fagaceae	Quercus	Quercus	p	57	B	1268.56	wild	hospodarska	B	40	0	hospodarska0	wildhospodarska	D	23.875	24.3333	6	3	45.618	10	40	40	IN	YES
TV	P007	Rosopsida	Fagales	Fagaceae	Quercus	Quercus	p	57	B	1268.56	wild	hospodarska	B	40	0	hospodarska0	wildhospodarska	D	23.875	24.3333	6	3	45.618	10	40	40	IN	YES
TV	P007	Rosopsida	Fagales	Fagaceae	Quercus	Quercus	p	57	B	1268.56	wild	hospodarska	B	40	0	hospodarska0	wildhospodarska	D	23.875	24.3333	6	3	45.618	10	40	40	IN	YES
TV	P007	Rosopsida	Fagales	Fagaceae	Quercus	Quercus	p	57	B	1268.56	wild	hospodarska	B	40	0	hospodarska0	wildhospodarska	D	23.875	24.3333	6	3	45.618	10	40	40	IN	YES
TV	P007	Rosopsida	Fagales	Fagaceae	Quercus	Quercus	p	57	B	1268.56	wild	hospodarska	B	40	0	hospodarska0	wildhospodarska	D	23.875	24.3333	6	3	45.618	10	40	40	IN	YES
TV	P007	Rosopsida	Fagales	Fagaceae	Quercus	Quercus	p	57	B	1268.56	wild	hospodarska	B	40	0	hospodarska0	wildhospodarska	D	23.875	24.3333	6	3	45.618	10	40	40	IN	YES
TV	P007	Rosopsida	Fagales	Fagaceae	Quercus	Quercus	p	16	B	210.38	wild	hospodarska	B	40	1	hospodarska1	wildhospodarska	D	23.875	24.3333	6	3	45.618	10	40	40	IN	YES
TV	P007	Rosopsida	Fagales	Fagaceae	Quercus	Quercus	p	16	B	210.38	wild	hospodarska	B	40	1	hospodarska1	wildhospodarska	D	23.875	24.3333	6	3	45.618	10	40	40	IN	YES
TV	P007	Rosopsida	Fagales	Fagaceae	Quercus	Quercus	p	16	B	210.38	wild	hospodarska	B	40	1	hospodarska1	wildhospodarska	D	23.875	24.3333	6	3	45.618	10	40	40	IN	YES
TV	P007	Rosopsida	Fagales	Fagaceae	Quercus	Quercus	p	16	B	210.38	wild	hospodarska	B	40	1	hospodarska1	wildhospodarska	D	23.875	24.3333	6	3	45.618	10	40	40	IN	YES
TV	P007	Rosopsida	Fagales	Fagaceae	Quercus	Quercus	p	16	B	210.38	wild	hospodarska	B	40	1	hospodarska1	wildhospodarska	D	23.875	24.3333	6	3	45.618	10	40	40	IN	YES
TV	P007	Rosopsida	Fagales	Fagaceae	Quercus	Quercus	p	16	B	210.38	wild	hospodarska	B	40	1	hospodarska1	wildhospodarska	D	23.875	24.3333	6	3	45.618	10	40	40	IN	YES
TV	P008	Rosopsida	Lamiales	Oleaceae	Fraxinus	Fraxinus	n	2	A	12.56	monokultura	hospodarska	B	25	0	hospodarska0	monokulturahospodarska	B	12.6667	11.6667	3	1	99.6337	10	35	35	IN	YES
TV	P008	Rosopsida	Lamiales	Oleaceae	Fraxinus	Fraxinus	n	2	A	12.56	monokultura	hospodarska	B	25	0	hospodarska0	monokulturahospodarska	B	12.6667	11.6667	3	1	99.6337	10	35	35	IN	YES
TV	P008	Rosopsida	Lamiales	Oleaceae	Fraxinus	Fraxinus	n	2	A	12.56	monokultura	hospodarska	B	25	0	hospodarska0	monokulturahospodarska	B	12.6667	11.6667	3	1	99.6337	10	35	35	IN	YES
TV	P008	Rosopsida	Lamiales	Oleaceae	Fraxinus	Fraxinus	n	2	A	12.56	monokultura	hospodarska	B	25	0	hospodarska0	monokulturahospodarska	B	12.6667	11.6667	3	1	99.6337	10	35	35	IN	YES
TV	P008	Rosopsida	Fagales	Fagaceae	Quercus	Quercus	p	9	B	54.165	monokultura	hospodarska	B	25	0	hospodarska0	monokulturahospodarska	D	12.6667	11.6667	3	1	99.6337	10	35	35	IN	YES
TV	P008	Rosopsida	Fagales	Fagaceae	Quercus	Quercus	p	9	B	54.165	monokultura	hospodarska	B	25	0	hospodarska0	monokulturahospodarska	D	12.6667	11.6667	3	1	99.6337	10	35	35	IN	YES
TV	P008	Rosopsida	Fagales	Fagaceae	Quercus	Quercus	p	9	B	54.165	monokultura	hospodarska	B	25	0	hospodarska0	monokulturahospodarska	D	12.6667	11.6667	3	1	99.6337	10	35	35	IN	YES
TV	P008	Rosopsida	Fagales	Fagaceae	Quercus	Quercus	p	9	B	54.165	monokultura	hospodarska	B	25	0	hospodarska0	monokulturahospodarska	D	12.6667	11.6667	3	1	99.6337	10	35	35	IN	YES
TV	P008	Rosopsida	Fagales	Fagaceae	Quercus	Quercus	p	9	B	54.165	monokultura	hospodarska	B	25	0	hospodarska0	monokulturahospodarska	D	12.6667	11.6667	3	1	99.6337	10	35	35	IN	YES
TV	P008	Rosopsida	Fagales	Fagaceae	Quercus	Quercus	p	9	B	54.165	monokultura	hospodarska	B	25	0	hospodarska0	monokulturahospodarska	D	12.6667	11.6667	3	1	99.6337	10	35	35	IN	YES
TV	P008	Rosopsida	Fagales	Fagaceae	Quercus	Quercus	p	9	B	54.165	monokultura	hospodarska	B	25	0	hospodarska0	monokulturahospodarska	D	12.6667	11.6667	3	1	99.6337	10	35	35	IN	YES
TV	P008	Rosopsida	Fagales	Fagaceae	Quercus	Quercus	p	9	B	54.165	monokultura	hospodarska	B	25	0	hospodarska0	monokulturahospodarska	D	12.6667	11.6667	3	1	99.6337	10	35	35	IN	YES
TV	P008	Rosopsida	Fagales	Fagaceae	Quercus	Quercus	p	9	B	54.165	monokultura	hospodarska	B	25	0	hospodarska0	monokulturahospodarska	D	12.6667	11.6667	3	1	99.6337	10	35	35	IN	YES
TV	P008	Rosopsida	Fagales	Fagaceae	Quercus	Quercus	p	9	B	54.165	monokultura	hospodarska	B	25	0	hospodarska0	monokulturahospodarska	D	12.6667	11.6667	3	1	99.6337	10	35	35	IN	YES
TV	P008	Rosopsida	Lamiales	Oleaceae	Fraxinus	Fraxinus	n	2	A	9.42	monokultura	hospodarska	B	30	0	hospodarska0	monokulturahospodarska	B	12.6667	11.6667	3	1	99.6337	10	35	35	IN	YES
TV	P008	Rosopsida	Lamiales	Oleaceae	Fraxinus	Fraxinus	n	2	A	9.42	monokultura	hospodarska	B	30	0	hospodarska0	monokulturahospodarska	B	12.6667	11.6667	3	1	99.6337	10	35	35	IN	YES
TV	P008	Rosopsida	Lamiales	Oleaceae	Fraxinus	Fraxinus	n	2	A	9.42	monokultura	hospodarska	B	30	0	hospodarska0	monokulturahospodarska	B	12.6667	11.6667	3	1	99.6337	10	35	35	IN	YES
TV	P008	Rosopsida	Fagales	Fagaceae	Quercus	Quercus	p	19	B	136.59	monokultura	hospodarska	B	30	0	hospodarska0	monokulturahospodarska	D	12.6667	11.6667	3	1	99.6337	10	35	35	IN	YES
TV	P008	Rosopsida	Fagales	Fagaceae	Quercus	Quercus	p	19	B	136.59	monokultura	hospodarska	B	30	0	hospodarska0	monokulturahospodarska	D	12.6667	11.6667	3	1	99.6337	10	35	35	IN	YES
TV	P008	Rosopsida	Fagales	Fagaceae	Quercus	Quercus	p	19	B	136.59	monokultura	hospodarska	B	30	0	hospodarska0	monokulturahospodarska	D	12.6667	11.6667	3	1	99.6337	10	35	35	IN	YES
TV	P008	Rosopsida	Fagales	Fagaceae	Quercus	Quercus	p	19	B	136.59	monokultura	hospodarska	B	30	0	hospodarska0	monokulturahospodarska	D	12.6667	11.6667	3	1	99.6337	10	35	35	IN	YES
TV	P008	Rosopsida	Fagales	Fagaceae	Quercus	Quercus	p	19	B	136.59	monokultura	hospodarska	B	30	0	hospodarska0	monokulturahospodarska	D	12.6667	11.6667	3	1	99.6337	10	35	35	IN	YES
TV	P008	Rosopsida	Fagales	Fagaceae	Quercus	Quercus	p	16	B	125.6	monokultura	hospodarska	B	30	1	hospodarska1	monokulturahospodarska	D	12.6667	11.6667	3	1	99.6337	10	35	35	IN	YES
TV	P008	Rosopsida	Fagales	Fagaceae	Quercus	Quercus	p	16	B	125.6	monokultura	hospodarska	B	30	1	hospodarska1	monokulturahospodarska	D	12.6667	11.6667	3	1	99.6337	10	35	35	IN	YES
TV	P008	Rosopsida	Fagales	Fagaceae	Quercus	Quercus	p	29	B	427.825	monokultura	hospodarska	B	35	0	hospodarska0	monokulturahospodarska	D	12.6667	11.6667	3	1	99.6337	10	35	35	IN	YES
TV	P008	Rosopsida	Fagales	Fagaceae	Quercus	Quercus	p	29	B	427.825	monokultura	hospodarska	B	35	0	hospodarska0	monokulturahospodarska	D	12.6667	11.6667	3	1	99.6337	10	35	35	IN	YES
TV	P008	Rosopsida	Fagales	Fagaceae	Quercus	Quercus	p	29	B	427.825	monokultura	hospodarska	B	35	0	hospodarska0	monokulturahospodarska	D	12.6667	11.6667	3	1	99.6337	10	35	35	IN	YES
TV	P008	Rosopsida	Fagales	Fagaceae	Quercus	Quercus	p	27	B	421.545	monokultura	hospodarska	B	35	1	hospodarska1	monokulturahospodarska	D	12.6667	11.6667	3	1	99.6337	10	35	35	IN	YES
TV	P008	Rosopsida	Fagales	Fagaceae	Quercus	Quercus	p	27	B	421.545	monokultura	hospodarska	B	35	1	hospodarska1	monokulturahospodarska	D	12.6667	11.6667	3	1	99.6337	10	35	35	IN	YES
TV	P008	Rosopsida	Fagales	Fagaceae	Quercus	Quercus	p	27	B	421.545	monokultura	hospodarska	B	35	1	hospodarska1	monokulturahospodarska	D	12.6667	11.6667	3	1	99.6337	10	35	35	IN	YES
TV	P008	Rosopsida	Fagales	Fagaceae	Quercus	Quercus	p	27	B	421.545	monokultura	hospodarska	B	35	1	hospodarska1	monokulturahospodarska	D	12.6667	11.6667	3	1	99.6337	10	35	35	IN	YES
TV	P008	Rosopsida	Fagales	Fagaceae	Quercus	Quercus	p	27	B	421.545	monokultura	hospodarska	B	35	1	hospodarska1	monokulturahospodarska	D	12.6667	11.6667	3	1	99.6337	10	35	35	IN	YES
TV	P008	Rosopsida	Fagales	Fagaceae	Quercus	Quercus	p	27	B	421.545	monokultura	hospodarska	B	35	1	hospodarska1	monokulturahospodarska	D	12.6667	11.6667	3	1	99.6337	10	35	35	IN	YES
TV	P008	Rosopsida	Fagales	Fagaceae	Quercus	Quercus	p	27	B	421.545	monokultura	hospodarska	B	35	1	hospodarska1	monokulturahospodarska	D	12.6667	11.6667	3	1	99.6337	10	35	35	IN	YES
TV	P008	Rosopsida	Fagales	Fagaceae	Quercus	Quercus	p	27	B	421.545	monokultura	hospodarska	B	35	1	hospodarska1	monokulturahospodarska	D	12.6667	11.6667	3	1	99.6337	10	35	35	IN	YES
TV	P008	Rosopsida	Fagales	Fagaceae	Quercus	Quercus	p	27	B	421.545	monokultura	hospodarska	B	35	1	hospodarska1	monokulturahospodarska	D	12.6667	11.6667	3	1	99.6337	10	35	35	IN	YES
TV	P008	Rosopsida	Rosales	Rosaceae	Rosa	Rosa	NA	1	A	2.355	monokultura	ostatni	B	35	0	ostatni0	monokulturaostatni	B	12.6667	11.6667	3	1	99.6337	10	35	35	IN	NO
TV	P008	Rosopsida	Rosales	Rosaceae	Rosa	Rosa	NA	1	A	2.355	monokultura	ostatni	B	35	0	ostatni0	monokulturaostatni	B	12.6667	11.6667	3	1	99.6337	10	35	35	IN	NO
TV	P008	Rosopsida	Rosales	Rosaceae	Rosa	Rosa	NA	1	A	2.355	monokultura	ostatni	B	35	0	ostatni0	monokulturaostatni	B	12.6667	11.6667	3	1	99.6337	10	35	35	IN	NO
TV	P009	Rosopsida	Sapindales	Sapindaceae	Acer	Acer_campestre	n	4.5	B	16.8775	monokultura	ostatni	A	5	0	ostatni0	monokulturaostatni	C	50.6	21.1	7	5	90.4628	10	55	55	IN	YES
TV	P009	Rosopsida	Sapindales	Sapindaceae	Acer	Acer_campestre	n	4.5	B	16.8775	monokultura	ostatni	A	5	0	ostatni0	monokulturaostatni	C	50.6	21.1	7	5	90.4628	10	55	55	IN	YES
TV	P009	Rosopsida	Sapindales	Sapindaceae	Acer	Acer_campestre	n	4.5	B	16.8775	monokultura	ostatni	A	5	0	ostatni0	monokulturaostatni	C	50.6	21.1	7	5	90.4628	10	55	55	IN	YES
TV	P009	Rosopsida	Sapindales	Sapindaceae	Acer	Acer_campestre	n	4.5	B	16.8775	monokultura	ostatni	A	5	0	ostatni0	monokulturaostatni	C	50.6	21.1	7	5	90.4628	10	55	55	IN	YES
TV	P009	Rosopsida	Sapindales	Sapindaceae	Acer	Acer_campestre	n	4.5	B	16.8775	monokultura	ostatni	A	5	0	ostatni0	monokulturaostatni	C	50.6	21.1	7	5	90.4628	10	55	55	IN	YES
TV	P009	Rosopsida	Sapindales	Sapindaceae	Acer	Acer_campestre	n	4.5	B	16.8775	monokultura	ostatni	A	5	0	ostatni0	monokulturaostatni	C	50.6	21.1	7	5	90.4628	10	55	55	IN	YES
TV	P009	Rosopsida	Sapindales	Sapindaceae	Acer	Acer_campestre	n	4.5	B	16.8775	monokultura	ostatni	A	5	0	ostatni0	monokulturaostatni	C	50.6	21.1	7	5	90.4628	10	55	55	IN	YES
TV	P009	Rosopsida	Sapindales	Sapindaceae	Acer	Acer_campestre	n	1	A	3.14	monokultura	ostatni	A	5	1	ostatni1	monokulturaostatni	A	50.6	21.1	7	5	90.4628	10	55	55	IN	YES
TV	P009	Rosopsida	Sapindales	Sapindaceae	Acer	Acer_campestre	n	1	A	3.14	monokultura	ostatni	A	5	1	ostatni1	monokulturaostatni	A	50.6	21.1	7	5	90.4628	10	55	55	IN	YES
TV	P009	Rosopsida	Sapindales	Sapindaceae	Acer	Acer_campestre	n	1	A	3.14	monokultura	ostatni	A	5	1	ostatni1	monokulturaostatni	A	50.6	21.1	7	5	90.4628	10	55	55	IN	YES
TV	P009	Rosopsida	Sapindales	Sapindaceae	Acer	Acer_campestre	n	1	A	3.14	monokultura	ostatni	A	5	1	ostatni1	monokulturaostatni	A	50.6	21.1	7	5	90.4628	10	55	55	IN	YES
TV	P009	Rosopsida	Lamiales	Oleaceae	Fraxinus	Fraxinus	n	2.5	A	9.8125	monokultura	hospodarska	A	5	0	hospodarska0	monokulturahospodarska	A	50.6	21.1	7	5	90.4628	10	55	55	IN	YES
TV	P009	Rosopsida	Lamiales	Oleaceae	Fraxinus	Fraxinus	n	2.5	A	9.8125	monokultura	hospodarska	A	5	0	hospodarska0	monokulturahospodarska	A	50.6	21.1	7	5	90.4628	10	55	55	IN	YES
TV	P009	Rosopsida	Rosales	Rosaceae	Prunus	Prunus_spinosa	n	6	B	16.0925	monokultura	ostatni	A	5	0	ostatni0	monokulturaostatni	C	50.6	21.1	7	5	90.4628	10	55	55	IN	YES
TV	P009	Rosopsida	Rosales	Rosaceae	Prunus	Prunus_spinosa	n	6	B	16.0925	monokultura	ostatni	A	5	0	ostatni0	monokulturaostatni	C	50.6	21.1	7	5	90.4628	10	55	55	IN	YES
TV	P009	Rosopsida	Rosales	Rosaceae	Prunus	Prunus_spinosa	n	6	B	16.0925	monokultura	ostatni	A	5	0	ostatni0	monokulturaostatni	C	50.6	21.1	7	5	90.4628	10	55	55	IN	YES
TV	P009	Rosopsida	Rosales	Rosaceae	Prunus	Prunus_spinosa	n	6	B	16.0925	monokultura	ostatni	A	5	0	ostatni0	monokulturaostatni	C	50.6	21.1	7	5	90.4628	10	55	55	IN	YES
TV	P009	Rosopsida	Rosales	Rosaceae	Prunus	Prunus_spinosa	n	6	B	16.0925	monokultura	ostatni	A	5	0	ostatni0	monokulturaostatni	C	50.6	21.1	7	5	90.4628	10	55	55	IN	YES
TV	P009	Rosopsida	Rosales	Rosaceae	Prunus	Prunus_spinosa	n	6	B	16.0925	monokultura	ostatni	A	5	0	ostatni0	monokulturaostatni	C	50.6	21.1	7	5	90.4628	10	55	55	IN	YES
TV	P009	Rosopsida	Rosales	Rosaceae	Prunus	Prunus_spinosa	n	6	B	16.0925	monokultura	ostatni	A	5	0	ostatni0	monokulturaostatni	C	50.6	21.1	7	5	90.4628	10	55	55	IN	YES
TV	P009	Rosopsida	Rosales	Rosaceae	Prunus	Prunus_spinosa	n	6	B	16.0925	monokultura	ostatni	A	5	0	ostatni0	monokulturaostatni	C	50.6	21.1	7	5	90.4628	10	55	55	IN	YES
TV	P009	Rosopsida	Rosales	Rosaceae	Prunus	Prunus_spinosa	n	6	B	16.0925	monokultura	ostatni	A	5	0	ostatni0	monokulturaostatni	C	50.6	21.1	7	5	90.4628	10	55	55	IN	YES
TV	P009	Rosopsida	Rosales	Rosaceae	Prunus	Prunus_spinosa	n	6	B	16.0925	monokultura	ostatni	A	5	0	ostatni0	monokulturaostatni	C	50.6	21.1	7	5	90.4628	10	55	55	IN	YES
TV	P009	Rosopsida	Rosales	Rosaceae	Prunus	Prunus_spinosa	n	6	B	16.0925	monokultura	ostatni	A	5	0	ostatni0	monokulturaostatni	C	50.6	21.1	7	5	90.4628	10	55	55	IN	YES
TV	P009	Rosopsida	Rosales	Rosaceae	Prunus	Prunus_spinosa	n	6	B	16.0925	monokultura	ostatni	A	5	0	ostatni0	monokulturaostatni	C	50.6	21.1	7	5	90.4628	10	55	55	IN	YES
TV	P009	Rosopsida	Rosales	Rosaceae	Prunus	Prunus_spinosa	n	6	B	16.0925	monokultura	ostatni	A	5	0	ostatni0	monokulturaostatni	C	50.6	21.1	7	5	90.4628	10	55	55	IN	YES
TV	P009	Rosopsida	Rosales	Rosaceae	Prunus	Prunus_spinosa	n	6	B	16.0925	monokultura	ostatni	A	5	0	ostatni0	monokulturaostatni	C	50.6	21.1	7	5	90.4628	10	55	55	IN	YES
TV	P009	Rosopsida	Rosales	Rosaceae	Prunus	Prunus_spinosa	n	6	B	16.0925	monokultura	ostatni	A	5	0	ostatni0	monokulturaostatni	C	50.6	21.1	7	5	90.4628	10	55	55	IN	YES
TV	P009	Rosopsida	Rosales	Rosaceae	Prunus	Prunus_spinosa	n	6	B	16.0925	monokultura	ostatni	A	5	0	ostatni0	monokulturaostatni	C	50.6	21.1	7	5	90.4628	10	55	55	IN	YES
TV	P009	Rosopsida	Rosales	Rosaceae	Prunus	Prunus_spinosa	n	2.5	A	2.55125	monokultura	ostatni	A	5	1	ostatni1	monokulturaostatni	A	50.6	21.1	7	5	90.4628	10	55	55	IN	YES
TV	P009	Rosopsida	Rosales	Rosaceae	Prunus	Prunus_spinosa	n	2.5	A	2.55125	monokultura	ostatni	A	5	1	ostatni1	monokulturaostatni	A	50.6	21.1	7	5	90.4628	10	55	55	IN	YES
TV	P009	Rosopsida	Sapindales	Sapindaceae	Acer	Acer_campestre	n	10.5	B	32.5775	monokultura	ostatni	A	10	0	ostatni0	monokulturaostatni	C	50.6	21.1	7	5	90.4628	10	55	55	IN	YES
TV	P009	Rosopsida	Sapindales	Sapindaceae	Acer	Acer_campestre	n	10.5	B	32.5775	monokultura	ostatni	A	10	0	ostatni0	monokulturaostatni	C	50.6	21.1	7	5	90.4628	10	55	55	IN	YES
TV	P009	Rosopsida	Sapindales	Sapindaceae	Acer	Acer_campestre	n	10.5	B	32.5775	monokultura	ostatni	A	10	0	ostatni0	monokulturaostatni	C	50.6	21.1	7	5	90.4628	10	55	55	IN	YES
TV	P009	Rosopsida	Sapindales	Sapindaceae	Acer	Acer_campestre	n	10.5	B	32.5775	monokultura	ostatni	A	10	0	ostatni0	monokulturaostatni	C	50.6	21.1	7	5	90.4628	10	55	55	IN	YES
TV	P009	Rosopsida	Sapindales	Sapindaceae	Acer	Acer_campestre	n	10.5	B	32.5775	monokultura	ostatni	A	10	0	ostatni0	monokulturaostatni	C	50.6	21.1	7	5	90.4628	10	55	55	IN	YES
TV	P009	Rosopsida	Sapindales	Sapindaceae	Acer	Acer_campestre	n	10.5	B	32.5775	monokultura	ostatni	A	10	0	ostatni0	monokulturaostatni	C	50.6	21.1	7	5	90.4628	10	55	55	IN	YES
TV	P009	Rosopsida	Sapindales	Sapindaceae	Acer	Acer_campestre	n	10.5	B	32.5775	monokultura	ostatni	A	10	0	ostatni0	monokulturaostatni	C	50.6	21.1	7	5	90.4628	10	55	55	IN	YES
TV	P009	Rosopsida	Sapindales	Sapindaceae	Acer	Acer_campestre	n	10.5	B	32.5775	monokultura	ostatni	A	10	0	ostatni0	monokulturaostatni	C	50.6	21.1	7	5	90.4628	10	55	55	IN	YES
TV	P009	Rosopsida	Sapindales	Sapindaceae	Acer	Acer_campestre	n	10.5	B	32.5775	monokultura	ostatni	A	10	0	ostatni0	monokulturaostatni	C	50.6	21.1	7	5	90.4628	10	55	55	IN	YES
TV	P009	Rosopsida	Sapindales	Sapindaceae	Acer	Acer_campestre	n	10.5	B	32.5775	monokultura	ostatni	A	10	0	ostatni0	monokulturaostatni	C	50.6	21.1	7	5	90.4628	10	55	55	IN	YES
TV	P009	Rosopsida	Sapindales	Sapindaceae	Acer	Acer_campestre	n	10.5	B	32.5775	monokultura	ostatni	A	10	0	ostatni0	monokulturaostatni	C	50.6	21.1	7	5	90.4628	10	55	55	IN	YES
TV	P009	Rosopsida	Sapindales	Sapindaceae	Acer	Acer_campestre	n	10.5	B	32.5775	monokultura	ostatni	A	10	0	ostatni0	monokulturaostatni	C	50.6	21.1	7	5	90.4628	10	55	55	IN	YES
TV	P009	Rosopsida	Sapindales	Sapindaceae	Acer	Acer_campestre	n	10.5	B	32.5775	monokultura	ostatni	A	10	0	ostatni0	monokulturaostatni	C	50.6	21.1	7	5	90.4628	10	55	55	IN	YES
TV	P009	Rosopsida	Sapindales	Sapindaceae	Acer	Acer_campestre	n	10.5	B	32.5775	monokultura	ostatni	A	10	0	ostatni0	monokulturaostatni	C	50.6	21.1	7	5	90.4628	10	55	55	IN	YES
TV	P009	Rosopsida	Sapindales	Sapindaceae	Acer	Acer_campestre	n	10.5	B	32.5775	monokultura	ostatni	A	10	0	ostatni0	monokulturaostatni	C	50.6	21.1	7	5	90.4628	10	55	55	IN	YES
TV	P009	Rosopsida	Sapindales	Sapindaceae	Acer	Acer_campestre	n	10.5	B	32.5775	monokultura	ostatni	A	10	0	ostatni0	monokulturaostatni	C	50.6	21.1	7	5	90.4628	10	55	55	IN	YES
TV	P009	Rosopsida	Sapindales	Sapindaceae	Acer	Acer_campestre	n	10.5	B	32.5775	monokultura	ostatni	A	10	0	ostatni0	monokulturaostatni	C	50.6	21.1	7	5	90.4628	10	55	55	IN	YES
TV	P009	Rosopsida	Sapindales	Sapindaceae	Acer	Acer_campestre	n	10.5	B	32.5775	monokultura	ostatni	A	10	0	ostatni0	monokulturaostatni	C	50.6	21.1	7	5	90.4628	10	55	55	IN	YES
TV	P009	Rosopsida	Sapindales	Sapindaceae	Acer	Acer_campestre	n	10.5	B	32.5775	monokultura	ostatni	A	10	0	ostatni0	monokulturaostatni	C	50.6	21.1	7	5	90.4628	10	55	55	IN	YES
TV	P009	Rosopsida	Sapindales	Sapindaceae	Acer	Acer_campestre	n	10.5	B	32.5775	monokultura	ostatni	A	10	0	ostatni0	monokulturaostatni	C	50.6	21.1	7	5	90.4628	10	55	55	IN	YES
TV	P009	Rosopsida	Sapindales	Sapindaceae	Acer	Acer_campestre	n	10.5	B	32.5775	monokultura	ostatni	A	10	0	ostatni0	monokulturaostatni	C	50.6	21.1	7	5	90.4628	10	55	55	IN	YES
TV	P009	Rosopsida	Sapindales	Sapindaceae	Acer	Acer_campestre	n	10.5	B	32.5775	monokultura	ostatni	A	10	0	ostatni0	monokulturaostatni	C	50.6	21.1	7	5	90.4628	10	55	55	IN	YES
TV	P009	Rosopsida	Sapindales	Sapindaceae	Acer	Acer_campestre	n	10.5	B	32.5775	monokultura	ostatni	A	10	0	ostatni0	monokulturaostatni	C	50.6	21.1	7	5	90.4628	10	55	55	IN	YES
TV	P009	Rosopsida	Sapindales	Sapindaceae	Acer	Acer_campestre	n	10.5	B	32.5775	monokultura	ostatni	A	10	0	ostatni0	monokulturaostatni	C	50.6	21.1	7	5	90.4628	10	55	55	IN	YES
TV	P009	Rosopsida	Sapindales	Sapindaceae	Acer	Acer_campestre	n	10.5	B	32.5775	monokultura	ostatni	A	10	0	ostatni0	monokulturaostatni	C	50.6	21.1	7	5	90.4628	10	55	55	IN	YES
TV	P009	Rosopsida	Sapindales	Sapindaceae	Acer	Acer_campestre	n	10.5	B	32.5775	monokultura	ostatni	A	10	0	ostatni0	monokulturaostatni	C	50.6	21.1	7	5	90.4628	10	55	55	IN	YES
TV	P009	Rosopsida	Sapindales	Sapindaceae	Acer	Acer_campestre	n	7.5	B	25.12	monokultura	ostatni	A	10	1	ostatni1	monokulturaostatni	C	50.6	21.1	7	5	90.4628	10	55	55	IN	YES
TV	P009	Rosopsida	Sapindales	Sapindaceae	Acer	Acer_campestre	n	7.5	B	25.12	monokultura	ostatni	A	10	1	ostatni1	monokulturaostatni	C	50.6	21.1	7	5	90.4628	10	55	55	IN	YES
TV	P009	Rosopsida	Sapindales	Sapindaceae	Acer	Acer_campestre	n	7.5	B	25.12	monokultura	ostatni	A	10	1	ostatni1	monokulturaostatni	C	50.6	21.1	7	5	90.4628	10	55	55	IN	YES
TV	P009	Rosopsida	Sapindales	Sapindaceae	Acer	Acer_campestre	n	7.5	B	25.12	monokultura	ostatni	A	10	1	ostatni1	monokulturaostatni	C	50.6	21.1	7	5	90.4628	10	55	55	IN	YES
TV	P009	Rosopsida	Sapindales	Sapindaceae	Acer	Acer_campestre	n	7.5	B	25.12	monokultura	ostatni	A	10	1	ostatni1	monokulturaostatni	C	50.6	21.1	7	5	90.4628	10	55	55	IN	YES
TV	P009	Rosopsida	Sapindales	Sapindaceae	Acer	Acer_campestre	n	7.5	B	25.12	monokultura	ostatni	A	10	1	ostatni1	monokulturaostatni	C	50.6	21.1	7	5	90.4628	10	55	55	IN	YES
TV	P009	Rosopsida	Sapindales	Sapindaceae	Acer	Acer_campestre	n	7.5	B	25.12	monokultura	ostatni	A	10	1	ostatni1	monokulturaostatni	C	50.6	21.1	7	5	90.4628	10	55	55	IN	YES
TV	P009	Rosopsida	Sapindales	Sapindaceae	Acer	Acer_campestre	n	7.5	B	25.12	monokultura	ostatni	A	10	1	ostatni1	monokulturaostatni	C	50.6	21.1	7	5	90.4628	10	55	55	IN	YES
TV	P009	Rosopsida	Sapindales	Sapindaceae	Acer	Acer_campestre	n	7.5	B	25.12	monokultura	ostatni	A	10	1	ostatni1	monokulturaostatni	C	50.6	21.1	7	5	90.4628	10	55	55	IN	YES
TV	P009	Rosopsida	Sapindales	Sapindaceae	Acer	Acer_campestre	n	7.5	B	25.12	monokultura	ostatni	A	10	1	ostatni1	monokulturaostatni	C	50.6	21.1	7	5	90.4628	10	55	55	IN	YES
TV	P009	Rosopsida	Sapindales	Sapindaceae	Acer	Acer_campestre	n	7.5	B	25.12	monokultura	ostatni	A	10	1	ostatni1	monokulturaostatni	C	50.6	21.1	7	5	90.4628	10	55	55	IN	YES
TV	P009	Rosopsida	Sapindales	Sapindaceae	Acer	Acer_campestre	n	7.5	B	25.12	monokultura	ostatni	A	10	1	ostatni1	monokulturaostatni	C	50.6	21.1	7	5	90.4628	10	55	55	IN	YES
TV	P009	Rosopsida	Sapindales	Sapindaceae	Acer	Acer_campestre	n	7.5	B	25.12	monokultura	ostatni	A	10	1	ostatni1	monokulturaostatni	C	50.6	21.1	7	5	90.4628	10	55	55	IN	YES
TV	P009	Rosopsida	Sapindales	Sapindaceae	Acer	Acer_campestre	n	7.5	B	25.12	monokultura	ostatni	A	10	1	ostatni1	monokulturaostatni	C	50.6	21.1	7	5	90.4628	10	55	55	IN	YES
TV	P009	Rosopsida	Rosales	Rosaceae	Crataegus	Crataegus	n	15	B	81.64	monokultura	ostatni	A	10	0	ostatni0	monokulturaostatni	C	50.6	21.1	7	5	90.4628	10	55	55	IN	YES
TV	P009	Rosopsida	Rosales	Rosaceae	Crataegus	Crataegus	n	15	B	81.64	monokultura	ostatni	A	10	0	ostatni0	monokulturaostatni	C	50.6	21.1	7	5	90.4628	10	55	55	IN	YES
TV	P009	Rosopsida	Rosales	Rosaceae	Crataegus	Crataegus	n	15	B	81.64	monokultura	ostatni	A	10	0	ostatni0	monokulturaostatni	C	50.6	21.1	7	5	90.4628	10	55	55	IN	YES
TV	P009	Rosopsida	Rosales	Rosaceae	Crataegus	Crataegus	n	15	B	81.64	monokultura	ostatni	A	10	0	ostatni0	monokulturaostatni	C	50.6	21.1	7	5	90.4628	10	55	55	IN	YES
TV	P009	Rosopsida	Rosales	Rosaceae	Crataegus	Crataegus	n	15	B	81.64	monokultura	ostatni	A	10	0	ostatni0	monokulturaostatni	C	50.6	21.1	7	5	90.4628	10	55	55	IN	YES
TV	P009	Rosopsida	Rosales	Rosaceae	Crataegus	Crataegus	n	15	B	81.64	monokultura	ostatni	A	10	0	ostatni0	monokulturaostatni	C	50.6	21.1	7	5	90.4628	10	55	55	IN	YES
TV	P009	Rosopsida	Rosales	Rosaceae	Crataegus	Crataegus	n	15	B	81.64	monokultura	ostatni	A	10	0	ostatni0	monokulturaostatni	C	50.6	21.1	7	5	90.4628	10	55	55	IN	YES
TV	P009	Rosopsida	Rosales	Rosaceae	Crataegus	Crataegus	n	15	B	81.64	monokultura	ostatni	A	10	0	ostatni0	monokulturaostatni	C	50.6	21.1	7	5	90.4628	10	55	55	IN	YES
TV	P009	Rosopsida	Rosales	Rosaceae	Crataegus	Crataegus	n	3.5	B	15.5038	monokultura	ostatni	A	10	1	ostatni1	monokulturaostatni	C	50.6	21.1	7	5	90.4628	10	55	55	IN	YES
TV	P009	Rosopsida	Rosales	Rosaceae	Crataegus	Crataegus	n	3.5	B	15.5038	monokultura	ostatni	A	10	1	ostatni1	monokulturaostatni	C	50.6	21.1	7	5	90.4628	10	55	55	IN	YES
TV	P009	Rosopsida	Rosales	Rosaceae	Crataegus	Crataegus	n	3.5	B	15.5038	monokultura	ostatni	A	10	1	ostatni1	monokulturaostatni	C	50.6	21.1	7	5	90.4628	10	55	55	IN	YES
TV	P009	Rosopsida	Rosales	Rosaceae	Crataegus	Crataegus	n	3.5	B	15.5038	monokultura	ostatni	A	10	1	ostatni1	monokulturaostatni	C	50.6	21.1	7	5	90.4628	10	55	55	IN	YES
TV	P009	Rosopsida	Rosales	Rosaceae	Crataegus	Crataegus	n	3.5	B	15.5038	monokultura	ostatni	A	10	1	ostatni1	monokulturaostatni	C	50.6	21.1	7	5	90.4628	10	55	55	IN	YES
TV	P009	Rosopsida	Rosales	Rosaceae	Crataegus	Crataegus	n	3.5	B	15.5038	monokultura	ostatni	A	10	1	ostatni1	monokulturaostatni	C	50.6	21.1	7	5	90.4628	10	55	55	IN	YES
TV	P009	Rosopsida	Rosales	Rosaceae	Crataegus	Crataegus	n	3.5	B	15.5038	monokultura	ostatni	A	10	1	ostatni1	monokulturaostatni	C	50.6	21.1	7	5	90.4628	10	55	55	IN	YES
TV	P009	Rosopsida	Rosales	Rosaceae	Crataegus	Crataegus	n	3.5	B	15.5038	monokultura	ostatni	A	10	1	ostatni1	monokulturaostatni	C	50.6	21.1	7	5	90.4628	10	55	55	IN	YES
TV	P009	Rosopsida	Lamiales	Oleaceae	Fraxinus	Fraxinus	n	1	A	0.785	monokultura	hospodarska	A	10	0	hospodarska0	monokulturahospodarska	A	50.6	21.1	7	5	90.4628	10	55	55	IN	YES
TV	P009	Rosopsida	Rosales	Rosaceae	Prunus	Prunus_spinosa	n	21	B	148.365	monokultura	ostatni	A	10	0	ostatni0	monokulturaostatni	C	50.6	21.1	7	5	90.4628	10	55	55	IN	YES
TV	P009	Rosopsida	Rosales	Rosaceae	Prunus	Prunus_spinosa	n	21	B	148.365	monokultura	ostatni	A	10	0	ostatni0	monokulturaostatni	C	50.6	21.1	7	5	90.4628	10	55	55	IN	YES
TV	P009	Rosopsida	Rosales	Rosaceae	Prunus	Prunus_spinosa	n	21	B	148.365	monokultura	ostatni	A	10	0	ostatni0	monokulturaostatni	C	50.6	21.1	7	5	90.4628	10	55	55	IN	YES
TV	P009	Rosopsida	Rosales	Rosaceae	Prunus	Prunus_spinosa	n	21	B	148.365	monokultura	ostatni	A	10	0	ostatni0	monokulturaostatni	C	50.6	21.1	7	5	90.4628	10	55	55	IN	YES
TV	P009	Rosopsida	Rosales	Rosaceae	Prunus	Prunus_spinosa	n	21	B	148.365	monokultura	ostatni	A	10	0	ostatni0	monokulturaostatni	C	50.6	21.1	7	5	90.4628	10	55	55	IN	YES
TV	P009	Rosopsida	Rosales	Rosaceae	Prunus	Prunus_spinosa	n	21	B	148.365	monokultura	ostatni	A	10	0	ostatni0	monokulturaostatni	C	50.6	21.1	7	5	90.4628	10	55	55	IN	YES
TV	P009	Rosopsida	Rosales	Rosaceae	Prunus	Prunus_spinosa	n	21	B	148.365	monokultura	ostatni	A	10	0	ostatni0	monokulturaostatni	C	50.6	21.1	7	5	90.4628	10	55	55	IN	YES
TV	P009	Rosopsida	Rosales	Rosaceae	Prunus	Prunus_spinosa	n	21	B	148.365	monokultura	ostatni	A	10	0	ostatni0	monokulturaostatni	C	50.6	21.1	7	5	90.4628	10	55	55	IN	YES
TV	P009	Rosopsida	Rosales	Rosaceae	Prunus	Prunus_spinosa	n	21	B	148.365	monokultura	ostatni	A	10	0	ostatni0	monokulturaostatni	C	50.6	21.1	7	5	90.4628	10	55	55	IN	YES
TV	P009	Rosopsida	Rosales	Rosaceae	Prunus	Prunus_spinosa	n	21	B	148.365	monokultura	ostatni	A	10	0	ostatni0	monokulturaostatni	C	50.6	21.1	7	5	90.4628	10	55	55	IN	YES
TV	P009	Rosopsida	Rosales	Rosaceae	Prunus	Prunus_spinosa	n	21	B	148.365	monokultura	ostatni	A	10	0	ostatni0	monokulturaostatni	C	50.6	21.1	7	5	90.4628	10	55	55	IN	YES
TV	P009	Rosopsida	Rosales	Rosaceae	Prunus	Prunus_spinosa	n	21	B	148.365	monokultura	ostatni	A	10	0	ostatni0	monokulturaostatni	C	50.6	21.1	7	5	90.4628	10	55	55	IN	YES
TV	P009	Rosopsida	Rosales	Rosaceae	Prunus	Prunus_spinosa	n	21	B	148.365	monokultura	ostatni	A	10	0	ostatni0	monokulturaostatni	C	50.6	21.1	7	5	90.4628	10	55	55	IN	YES
TV	P009	Rosopsida	Rosales	Rosaceae	Prunus	Prunus_spinosa	n	21	B	148.365	monokultura	ostatni	A	10	0	ostatni0	monokulturaostatni	C	50.6	21.1	7	5	90.4628	10	55	55	IN	YES
TV	P009	Rosopsida	Rosales	Rosaceae	Prunus	Prunus_spinosa	n	21	B	148.365	monokultura	ostatni	A	10	0	ostatni0	monokulturaostatni	C	50.6	21.1	7	5	90.4628	10	55	55	IN	YES
TV	P009	Rosopsida	Rosales	Rosaceae	Prunus	Prunus_spinosa	n	21	B	148.365	monokultura	ostatni	A	10	0	ostatni0	monokulturaostatni	C	50.6	21.1	7	5	90.4628	10	55	55	IN	YES
TV	P009	Rosopsida	Rosales	Rosaceae	Prunus	Prunus_spinosa	n	21	B	148.365	monokultura	ostatni	A	10	0	ostatni0	monokulturaostatni	C	50.6	21.1	7	5	90.4628	10	55	55	IN	YES
TV	P009	Rosopsida	Rosales	Rosaceae	Prunus	Prunus_spinosa	n	21	B	148.365	monokultura	ostatni	A	10	0	ostatni0	monokulturaostatni	C	50.6	21.1	7	5	90.4628	10	55	55	IN	YES
TV	P009	Rosopsida	Rosales	Rosaceae	Prunus	Prunus_spinosa	n	21	B	148.365	monokultura	ostatni	A	10	0	ostatni0	monokulturaostatni	C	50.6	21.1	7	5	90.4628	10	55	55	IN	YES
TV	P009	Rosopsida	Rosales	Rosaceae	Prunus	Prunus_spinosa	n	21	B	148.365	monokultura	ostatni	A	10	0	ostatni0	monokulturaostatni	C	50.6	21.1	7	5	90.4628	10	55	55	IN	YES
TV	P009	Rosopsida	Rosales	Rosaceae	Prunus	Prunus_spinosa	n	21	B	148.365	monokultura	ostatni	A	10	0	ostatni0	monokulturaostatni	C	50.6	21.1	7	5	90.4628	10	55	55	IN	YES
TV	P009	Rosopsida	Rosales	Rosaceae	Prunus	Prunus_spinosa	n	21	B	148.365	monokultura	ostatni	A	10	0	ostatni0	monokulturaostatni	C	50.6	21.1	7	5	90.4628	10	55	55	IN	YES
TV	P009	Rosopsida	Rosales	Rosaceae	Prunus	Prunus_spinosa	n	21	B	148.365	monokultura	ostatni	A	10	0	ostatni0	monokulturaostatni	C	50.6	21.1	7	5	90.4628	10	55	55	IN	YES
TV	P009	Rosopsida	Rosales	Rosaceae	Prunus	Prunus_spinosa	n	21	B	148.365	monokultura	ostatni	A	10	0	ostatni0	monokulturaostatni	C	50.6	21.1	7	5	90.4628	10	55	55	IN	YES
TV	P009	Rosopsida	Rosales	Rosaceae	Prunus	Prunus_spinosa	n	21	B	148.365	monokultura	ostatni	A	10	0	ostatni0	monokulturaostatni	C	50.6	21.1	7	5	90.4628	10	55	55	IN	YES
TV	P009	Rosopsida	Rosales	Rosaceae	Prunus	Prunus_spinosa	n	21	B	148.365	monokultura	ostatni	A	10	0	ostatni0	monokulturaostatni	C	50.6	21.1	7	5	90.4628	10	55	55	IN	YES
TV	P009	Rosopsida	Rosales	Rosaceae	Prunus	Prunus_spinosa	n	21	B	148.365	monokultura	ostatni	A	10	0	ostatni0	monokulturaostatni	C	50.6	21.1	7	5	90.4628	10	55	55	IN	YES
TV	P009	Rosopsida	Rosales	Rosaceae	Prunus	Prunus_spinosa	n	21	B	148.365	monokultura	ostatni	A	10	0	ostatni0	monokulturaostatni	C	50.6	21.1	7	5	90.4628	10	55	55	IN	YES
TV	P009	Rosopsida	Rosales	Rosaceae	Prunus	Prunus_spinosa	n	21	B	148.365	monokultura	ostatni	A	10	0	ostatni0	monokulturaostatni	C	50.6	21.1	7	5	90.4628	10	55	55	IN	YES
TV	P009	Rosopsida	Rosales	Rosaceae	Prunus	Prunus_spinosa	n	21	B	148.365	monokultura	ostatni	A	10	0	ostatni0	monokulturaostatni	C	50.6	21.1	7	5	90.4628	10	55	55	IN	YES
TV	P009	Rosopsida	Rosales	Rosaceae	Prunus	Prunus_spinosa	n	21	B	148.365	monokultura	ostatni	A	10	0	ostatni0	monokulturaostatni	C	50.6	21.1	7	5	90.4628	10	55	55	IN	YES
TV	P009	Rosopsida	Rosales	Rosaceae	Prunus	Prunus_spinosa	n	21	B	148.365	monokultura	ostatni	A	10	0	ostatni0	monokulturaostatni	C	50.6	21.1	7	5	90.4628	10	55	55	IN	YES
TV	P009	Rosopsida	Rosales	Rosaceae	Prunus	Prunus_spinosa	n	21	B	148.365	monokultura	ostatni	A	10	0	ostatni0	monokulturaostatni	C	50.6	21.1	7	5	90.4628	10	55	55	IN	YES
TV	P009	Rosopsida	Rosales	Rosaceae	Prunus	Prunus_spinosa	n	21	B	148.365	monokultura	ostatni	A	10	0	ostatni0	monokulturaostatni	C	50.6	21.1	7	5	90.4628	10	55	55	IN	YES
TV	P009	Rosopsida	Rosales	Rosaceae	Prunus	Prunus_spinosa	n	21	B	148.365	monokultura	ostatni	A	10	0	ostatni0	monokulturaostatni	C	50.6	21.1	7	5	90.4628	10	55	55	IN	YES
TV	P009	Rosopsida	Rosales	Rosaceae	Prunus	Prunus_spinosa	n	21	B	148.365	monokultura	ostatni	A	10	0	ostatni0	monokulturaostatni	C	50.6	21.1	7	5	90.4628	10	55	55	IN	YES
TV	P009	Rosopsida	Rosales	Rosaceae	Prunus	Prunus_spinosa	n	21	B	148.365	monokultura	ostatni	A	10	0	ostatni0	monokulturaostatni	C	50.6	21.1	7	5	90.4628	10	55	55	IN	YES
TV	P009	Rosopsida	Rosales	Rosaceae	Prunus	Prunus_spinosa	n	21	B	148.365	monokultura	ostatni	A	10	0	ostatni0	monokulturaostatni	C	50.6	21.1	7	5	90.4628	10	55	55	IN	YES
TV	P009	Rosopsida	Rosales	Rosaceae	Prunus	Prunus_spinosa	n	21	B	148.365	monokultura	ostatni	A	10	0	ostatni0	monokulturaostatni	C	50.6	21.1	7	5	90.4628	10	55	55	IN	YES
TV	P009	Rosopsida	Rosales	Rosaceae	Prunus	Prunus_spinosa	n	21	B	148.365	monokultura	ostatni	A	10	0	ostatni0	monokulturaostatni	C	50.6	21.1	7	5	90.4628	10	55	55	IN	YES
TV	P009	Rosopsida	Rosales	Rosaceae	Prunus	Prunus_spinosa	n	21	B	148.365	monokultura	ostatni	A	10	0	ostatni0	monokulturaostatni	C	50.6	21.1	7	5	90.4628	10	55	55	IN	YES
TV	P009	Rosopsida	Rosales	Rosaceae	Prunus	Prunus_spinosa	n	21	B	148.365	monokultura	ostatni	A	10	0	ostatni0	monokulturaostatni	C	50.6	21.1	7	5	90.4628	10	55	55	IN	YES
TV	P009	Rosopsida	Rosales	Rosaceae	Prunus	Prunus_spinosa	n	21	B	148.365	monokultura	ostatni	A	10	0	ostatni0	monokulturaostatni	C	50.6	21.1	7	5	90.4628	10	55	55	IN	YES
TV	P009	Rosopsida	Rosales	Rosaceae	Prunus	Prunus_spinosa	n	21	B	148.365	monokultura	ostatni	A	10	0	ostatni0	monokulturaostatni	C	50.6	21.1	7	5	90.4628	10	55	55	IN	YES
TV	P009	Rosopsida	Rosales	Rosaceae	Prunus	Prunus_spinosa	n	21	B	148.365	monokultura	ostatni	A	10	0	ostatni0	monokulturaostatni	C	50.6	21.1	7	5	90.4628	10	55	55	IN	YES
TV	P009	Rosopsida	Rosales	Rosaceae	Prunus	Prunus_spinosa	n	21	B	148.365	monokultura	ostatni	A	10	0	ostatni0	monokulturaostatni	C	50.6	21.1	7	5	90.4628	10	55	55	IN	YES
TV	P009	Rosopsida	Rosales	Rosaceae	Prunus	Prunus_spinosa	n	21	B	148.365	monokultura	ostatni	A	10	0	ostatni0	monokulturaostatni	C	50.6	21.1	7	5	90.4628	10	55	55	IN	YES
TV	P009	Rosopsida	Rosales	Rosaceae	Prunus	Prunus_spinosa	n	21	B	148.365	monokultura	ostatni	A	10	0	ostatni0	monokulturaostatni	C	50.6	21.1	7	5	90.4628	10	55	55	IN	YES
TV	P009	Rosopsida	Rosales	Rosaceae	Prunus	Prunus_spinosa	n	21	B	148.365	monokultura	ostatni	A	10	0	ostatni0	monokulturaostatni	C	50.6	21.1	7	5	90.4628	10	55	55	IN	YES
TV	P009	Rosopsida	Rosales	Rosaceae	Prunus	Prunus_spinosa	n	21	B	148.365	monokultura	ostatni	A	10	0	ostatni0	monokulturaostatni	C	50.6	21.1	7	5	90.4628	10	55	55	IN	YES
TV	P009	Rosopsida	Rosales	Rosaceae	Prunus	Prunus_spinosa	n	2.5	A	8.04625	monokultura	ostatni	A	10	1	ostatni1	monokulturaostatni	A	50.6	21.1	7	5	90.4628	10	55	55	IN	YES
TV	P009	Rosopsida	Rosales	Rosaceae	Prunus	Prunus_spinosa	n	2.5	A	8.04625	monokultura	ostatni	A	10	1	ostatni1	monokulturaostatni	A	50.6	21.1	7	5	90.4628	10	55	55	IN	YES
TV	P009	Rosopsida	Rosales	Rosaceae	Prunus	Prunus_spinosa	n	2.5	A	8.04625	monokultura	ostatni	A	10	1	ostatni1	monokulturaostatni	A	50.6	21.1	7	5	90.4628	10	55	55	IN	YES
TV	P009	Rosopsida	Rosales	Rosaceae	Prunus	Prunus_spinosa	n	2.5	A	8.04625	monokultura	ostatni	A	10	1	ostatni1	monokulturaostatni	A	50.6	21.1	7	5	90.4628	10	55	55	IN	YES
TV	P009	Rosopsida	Rosales	Rosaceae	Prunus	Prunus_spinosa	n	2.5	A	8.04625	monokultura	ostatni	A	10	1	ostatni1	monokulturaostatni	A	50.6	21.1	7	5	90.4628	10	55	55	IN	YES
TV	P009	Rosopsida	Rosales	Rosaceae	Prunus	Prunus_spinosa	n	2.5	A	8.04625	monokultura	ostatni	A	10	1	ostatni1	monokulturaostatni	A	50.6	21.1	7	5	90.4628	10	55	55	IN	YES
TV	P009	Rosopsida	Rosales	Rosaceae	Prunus	Prunus_spinosa	n	2.5	A	8.04625	monokultura	ostatni	A	10	1	ostatni1	monokulturaostatni	A	50.6	21.1	7	5	90.4628	10	55	55	IN	YES
TV	P009	Rosopsida	Rosales	Rosaceae	Prunus	Prunus_spinosa	n	2.5	A	8.04625	monokultura	ostatni	A	10	1	ostatni1	monokulturaostatni	A	50.6	21.1	7	5	90.4628	10	55	55	IN	YES
TV	P009	Rosopsida	Rosales	Rosaceae	Prunus	Prunus_spinosa	n	2.5	A	8.04625	monokultura	ostatni	A	10	1	ostatni1	monokulturaostatni	A	50.6	21.1	7	5	90.4628	10	55	55	IN	YES
TV	P009	Rosopsida	Rosales	Rosaceae	Rosa	Rosa	NA	4	B	10.99	monokultura	ostatni	A	10	0	ostatni0	monokulturaostatni	C	50.6	21.1	7	5	90.4628	10	55	55	IN	NO
TV	P009	Rosopsida	Rosales	Rosaceae	Rosa	Rosa	NA	4	B	10.99	monokultura	ostatni	A	10	0	ostatni0	monokulturaostatni	C	50.6	21.1	7	5	90.4628	10	55	55	IN	NO
TV	P009	Rosopsida	Rosales	Rosaceae	Rosa	Rosa	NA	4	B	10.99	monokultura	ostatni	A	10	0	ostatni0	monokulturaostatni	C	50.6	21.1	7	5	90.4628	10	55	55	IN	NO
TV	P009	Rosopsida	Rosales	Rosaceae	Rosa	Rosa	NA	4	B	10.99	monokultura	ostatni	A	10	0	ostatni0	monokulturaostatni	C	50.6	21.1	7	5	90.4628	10	55	55	IN	NO
TV	P009	Rosopsida	Rosales	Rosaceae	Rosa	Rosa	NA	4	B	10.99	monokultura	ostatni	A	10	0	ostatni0	monokulturaostatni	C	50.6	21.1	7	5	90.4628	10	55	55	IN	NO
TV	P009	Rosopsida	Rosales	Rosaceae	Rosa	Rosa	NA	4	B	10.99	monokultura	ostatni	A	10	0	ostatni0	monokulturaostatni	C	50.6	21.1	7	5	90.4628	10	55	55	IN	NO
TV	P009	Rosopsida	Rosales	Rosaceae	Rosa	Rosa	NA	4	B	10.99	monokultura	ostatni	A	10	0	ostatni0	monokulturaostatni	C	50.6	21.1	7	5	90.4628	10	55	55	IN	NO
TV	P009	Rosopsida	Rosales	Rosaceae	Rosa	Rosa	NA	4	B	10.99	monokultura	ostatni	A	10	0	ostatni0	monokulturaostatni	C	50.6	21.1	7	5	90.4628	10	55	55	IN	NO
TV	P009	Rosopsida	Sapindales	Sapindaceae	Acer	Acer_campestre	n	1	A	3.14	monokultura	ostatni	B	15	0	ostatni0	monokulturaostatni	B	50.6	21.1	7	5	90.4628	10	55	55	IN	YES
TV	P009	Rosopsida	Sapindales	Sapindaceae	Acer	Acer_campestre	n	1	A	3.14	monokultura	ostatni	B	15	0	ostatni0	monokulturaostatni	B	50.6	21.1	7	5	90.4628	10	55	55	IN	YES
TV	P009	Rosopsida	Sapindales	Sapindaceae	Acer	Acer_campestre	n	1	A	3.14	monokultura	ostatni	B	15	0	ostatni0	monokulturaostatni	B	50.6	21.1	7	5	90.4628	10	55	55	IN	YES
TV	P009	Rosopsida	Sapindales	Sapindaceae	Acer	Acer_campestre	n	1	A	3.14	monokultura	ostatni	B	15	0	ostatni0	monokulturaostatni	B	50.6	21.1	7	5	90.4628	10	55	55	IN	YES
TV	P009	Rosopsida	Lamiales	Oleaceae	Fraxinus	Fraxinus	n	3	A	14.915	monokultura	hospodarska	B	15	0	hospodarska0	monokulturahospodarska	B	50.6	21.1	7	5	90.4628	10	55	55	IN	YES
TV	P009	Rosopsida	Lamiales	Oleaceae	Fraxinus	Fraxinus	n	3	A	14.915	monokultura	hospodarska	B	15	0	hospodarska0	monokulturahospodarska	B	50.6	21.1	7	5	90.4628	10	55	55	IN	YES
TV	P009	Rosopsida	Lamiales	Oleaceae	Fraxinus	Fraxinus	n	3	A	14.915	monokultura	hospodarska	B	15	0	hospodarska0	monokulturahospodarska	B	50.6	21.1	7	5	90.4628	10	55	55	IN	YES
TV	P009	Rosopsida	Lamiales	Oleaceae	Fraxinus	Fraxinus	n	3	A	14.915	monokultura	hospodarska	B	15	0	hospodarska0	monokulturahospodarska	B	50.6	21.1	7	5	90.4628	10	55	55	IN	YES
TV	P009	Rosopsida	Lamiales	Oleaceae	Fraxinus	Fraxinus	n	3	A	14.915	monokultura	hospodarska	B	15	0	hospodarska0	monokulturahospodarska	B	50.6	21.1	7	5	90.4628	10	55	55	IN	YES
TV	P009	Rosopsida	Lamiales	Oleaceae	Fraxinus	Fraxinus	n	3	A	14.915	monokultura	hospodarska	B	15	0	hospodarska0	monokulturahospodarska	B	50.6	21.1	7	5	90.4628	10	55	55	IN	YES
TV	P009	Rosopsida	Lamiales	Oleaceae	Fraxinus	Fraxinus	n	3	A	14.915	monokultura	hospodarska	B	15	0	hospodarska0	monokulturahospodarska	B	50.6	21.1	7	5	90.4628	10	55	55	IN	YES
TV	P009	Rosopsida	Lamiales	Oleaceae	Fraxinus	Fraxinus	n	3	A	14.915	monokultura	hospodarska	B	15	0	hospodarska0	monokulturahospodarska	B	50.6	21.1	7	5	90.4628	10	55	55	IN	YES
TV	P009	Rosopsida	Lamiales	Oleaceae	Fraxinus	Fraxinus	n	3	A	14.915	monokultura	hospodarska	B	15	0	hospodarska0	monokulturahospodarska	B	50.6	21.1	7	5	90.4628	10	55	55	IN	YES
TV	P009	Rosopsida	Lamiales	Oleaceae	Fraxinus	Fraxinus	n	3	A	14.915	monokultura	hospodarska	B	15	0	hospodarska0	monokulturahospodarska	B	50.6	21.1	7	5	90.4628	10	55	55	IN	YES
TV	P009	Rosopsida	Rosales	Rosaceae	Prunus	Prunus_spinosa	n	21	B	100.676	monokultura	ostatni	B	15	0	ostatni0	monokulturaostatni	D	50.6	21.1	7	5	90.4628	10	55	55	IN	YES
TV	P009	Rosopsida	Rosales	Rosaceae	Prunus	Prunus_spinosa	n	21	B	100.676	monokultura	ostatni	B	15	0	ostatni0	monokulturaostatni	D	50.6	21.1	7	5	90.4628	10	55	55	IN	YES
TV	P009	Rosopsida	Rosales	Rosaceae	Prunus	Prunus_spinosa	n	21	B	100.676	monokultura	ostatni	B	15	0	ostatni0	monokulturaostatni	D	50.6	21.1	7	5	90.4628	10	55	55	IN	YES
TV	P009	Rosopsida	Rosales	Rosaceae	Prunus	Prunus_spinosa	n	21	B	100.676	monokultura	ostatni	B	15	0	ostatni0	monokulturaostatni	D	50.6	21.1	7	5	90.4628	10	55	55	IN	YES
TV	P009	Rosopsida	Rosales	Rosaceae	Prunus	Prunus_spinosa	n	21	B	100.676	monokultura	ostatni	B	15	0	ostatni0	monokulturaostatni	D	50.6	21.1	7	5	90.4628	10	55	55	IN	YES
TV	P009	Rosopsida	Rosales	Rosaceae	Prunus	Prunus_spinosa	n	21	B	100.676	monokultura	ostatni	B	15	0	ostatni0	monokulturaostatni	D	50.6	21.1	7	5	90.4628	10	55	55	IN	YES
TV	P009	Rosopsida	Rosales	Rosaceae	Prunus	Prunus_spinosa	n	21	B	100.676	monokultura	ostatni	B	15	0	ostatni0	monokulturaostatni	D	50.6	21.1	7	5	90.4628	10	55	55	IN	YES
TV	P009	Rosopsida	Rosales	Rosaceae	Prunus	Prunus_spinosa	n	21	B	100.676	monokultura	ostatni	B	15	0	ostatni0	monokulturaostatni	D	50.6	21.1	7	5	90.4628	10	55	55	IN	YES
TV	P009	Rosopsida	Rosales	Rosaceae	Prunus	Prunus_spinosa	n	21	B	100.676	monokultura	ostatni	B	15	0	ostatni0	monokulturaostatni	D	50.6	21.1	7	5	90.4628	10	55	55	IN	YES
TV	P009	Rosopsida	Rosales	Rosaceae	Prunus	Prunus_spinosa	n	21	B	100.676	monokultura	ostatni	B	15	0	ostatni0	monokulturaostatni	D	50.6	21.1	7	5	90.4628	10	55	55	IN	YES
TV	P009	Rosopsida	Rosales	Rosaceae	Prunus	Prunus_spinosa	n	21	B	100.676	monokultura	ostatni	B	15	0	ostatni0	monokulturaostatni	D	50.6	21.1	7	5	90.4628	10	55	55	IN	YES
TV	P009	Rosopsida	Rosales	Rosaceae	Prunus	Prunus_spinosa	n	21	B	100.676	monokultura	ostatni	B	15	0	ostatni0	monokulturaostatni	D	50.6	21.1	7	5	90.4628	10	55	55	IN	YES
TV	P009	Rosopsida	Rosales	Rosaceae	Prunus	Prunus_spinosa	n	21	B	100.676	monokultura	ostatni	B	15	0	ostatni0	monokulturaostatni	D	50.6	21.1	7	5	90.4628	10	55	55	IN	YES
TV	P009	Rosopsida	Rosales	Rosaceae	Prunus	Prunus_spinosa	n	21	B	100.676	monokultura	ostatni	B	15	0	ostatni0	monokulturaostatni	D	50.6	21.1	7	5	90.4628	10	55	55	IN	YES
TV	P009	Rosopsida	Rosales	Rosaceae	Prunus	Prunus_spinosa	n	21	B	100.676	monokultura	ostatni	B	15	0	ostatni0	monokulturaostatni	D	50.6	21.1	7	5	90.4628	10	55	55	IN	YES
TV	P009	Rosopsida	Rosales	Rosaceae	Prunus	Prunus_spinosa	n	21	B	100.676	monokultura	ostatni	B	15	0	ostatni0	monokulturaostatni	D	50.6	21.1	7	5	90.4628	10	55	55	IN	YES
TV	P009	Rosopsida	Rosales	Rosaceae	Prunus	Prunus_spinosa	n	21	B	100.676	monokultura	ostatni	B	15	0	ostatni0	monokulturaostatni	D	50.6	21.1	7	5	90.4628	10	55	55	IN	YES
TV	P009	Rosopsida	Rosales	Rosaceae	Prunus	Prunus_spinosa	n	21	B	100.676	monokultura	ostatni	B	15	0	ostatni0	monokulturaostatni	D	50.6	21.1	7	5	90.4628	10	55	55	IN	YES
TV	P009	Rosopsida	Rosales	Rosaceae	Prunus	Prunus_spinosa	n	21	B	100.676	monokultura	ostatni	B	15	0	ostatni0	monokulturaostatni	D	50.6	21.1	7	5	90.4628	10	55	55	IN	YES
TV	P009	Rosopsida	Rosales	Rosaceae	Prunus	Prunus_spinosa	n	21	B	100.676	monokultura	ostatni	B	15	0	ostatni0	monokulturaostatni	D	50.6	21.1	7	5	90.4628	10	55	55	IN	YES
TV	P009	Rosopsida	Rosales	Rosaceae	Prunus	Prunus_spinosa	n	21	B	100.676	monokultura	ostatni	B	15	0	ostatni0	monokulturaostatni	D	50.6	21.1	7	5	90.4628	10	55	55	IN	YES
TV	P009	Rosopsida	Rosales	Rosaceae	Prunus	Prunus_spinosa	n	21	B	100.676	monokultura	ostatni	B	15	0	ostatni0	monokulturaostatni	D	50.6	21.1	7	5	90.4628	10	55	55	IN	YES
TV	P009	Rosopsida	Rosales	Rosaceae	Prunus	Prunus_spinosa	n	21	B	100.676	monokultura	ostatni	B	15	0	ostatni0	monokulturaostatni	D	50.6	21.1	7	5	90.4628	10	55	55	IN	YES
TV	P009	Rosopsida	Rosales	Rosaceae	Prunus	Prunus_spinosa	n	21	B	100.676	monokultura	ostatni	B	15	0	ostatni0	monokulturaostatni	D	50.6	21.1	7	5	90.4628	10	55	55	IN	YES
TV	P009	Rosopsida	Rosales	Rosaceae	Prunus	Prunus_spinosa	n	21	B	100.676	monokultura	ostatni	B	15	0	ostatni0	monokulturaostatni	D	50.6	21.1	7	5	90.4628	10	55	55	IN	YES
TV	P009	Rosopsida	Rosales	Rosaceae	Prunus	Prunus_spinosa	n	21	B	100.676	monokultura	ostatni	B	15	0	ostatni0	monokulturaostatni	D	50.6	21.1	7	5	90.4628	10	55	55	IN	YES
TV	P009	Rosopsida	Rosales	Rosaceae	Prunus	Prunus_spinosa	n	21	B	100.676	monokultura	ostatni	B	15	0	ostatni0	monokulturaostatni	D	50.6	21.1	7	5	90.4628	10	55	55	IN	YES
TV	P009	Rosopsida	Rosales	Rosaceae	Prunus	Prunus_spinosa	n	21	B	100.676	monokultura	ostatni	B	15	0	ostatni0	monokulturaostatni	D	50.6	21.1	7	5	90.4628	10	55	55	IN	YES
TV	P009	Rosopsida	Rosales	Rosaceae	Prunus	Prunus_spinosa	n	21	B	100.676	monokultura	ostatni	B	15	0	ostatni0	monokulturaostatni	D	50.6	21.1	7	5	90.4628	10	55	55	IN	YES
TV	P009	Rosopsida	Rosales	Rosaceae	Prunus	Prunus_spinosa	n	21	B	100.676	monokultura	ostatni	B	15	0	ostatni0	monokulturaostatni	D	50.6	21.1	7	5	90.4628	10	55	55	IN	YES
TV	P009	Rosopsida	Rosales	Rosaceae	Prunus	Prunus_spinosa	n	21	B	100.676	monokultura	ostatni	B	15	0	ostatni0	monokulturaostatni	D	50.6	21.1	7	5	90.4628	10	55	55	IN	YES
TV	P009	Rosopsida	Rosales	Rosaceae	Prunus	Prunus_spinosa	n	21	B	100.676	monokultura	ostatni	B	15	0	ostatni0	monokulturaostatni	D	50.6	21.1	7	5	90.4628	10	55	55	IN	YES
TV	P009	Rosopsida	Rosales	Rosaceae	Prunus	Prunus_spinosa	n	21	B	100.676	monokultura	ostatni	B	15	0	ostatni0	monokulturaostatni	D	50.6	21.1	7	5	90.4628	10	55	55	IN	YES
TV	P009	Rosopsida	Rosales	Rosaceae	Prunus	Prunus_spinosa	n	21	B	100.676	monokultura	ostatni	B	15	0	ostatni0	monokulturaostatni	D	50.6	21.1	7	5	90.4628	10	55	55	IN	YES
TV	P009	Rosopsida	Rosales	Rosaceae	Prunus	Prunus_spinosa	n	21	B	100.676	monokultura	ostatni	B	15	0	ostatni0	monokulturaostatni	D	50.6	21.1	7	5	90.4628	10	55	55	IN	YES
TV	P009	Rosopsida	Rosales	Rosaceae	Prunus	Prunus_spinosa	n	21	B	100.676	monokultura	ostatni	B	15	0	ostatni0	monokulturaostatni	D	50.6	21.1	7	5	90.4628	10	55	55	IN	YES
TV	P009	Rosopsida	Rosales	Rosaceae	Prunus	Prunus_spinosa	n	21	B	100.676	monokultura	ostatni	B	15	0	ostatni0	monokulturaostatni	D	50.6	21.1	7	5	90.4628	10	55	55	IN	YES
TV	P009	Rosopsida	Rosales	Rosaceae	Prunus	Prunus_spinosa	n	21	B	100.676	monokultura	ostatni	B	15	0	ostatni0	monokulturaostatni	D	50.6	21.1	7	5	90.4628	10	55	55	IN	YES
TV	P009	Rosopsida	Rosales	Rosaceae	Prunus	Prunus_spinosa	n	21	B	100.676	monokultura	ostatni	B	15	0	ostatni0	monokulturaostatni	D	50.6	21.1	7	5	90.4628	10	55	55	IN	YES
TV	P009	Rosopsida	Rosales	Rosaceae	Prunus	Prunus_spinosa	n	21	B	100.676	monokultura	ostatni	B	15	0	ostatni0	monokulturaostatni	D	50.6	21.1	7	5	90.4628	10	55	55	IN	YES
TV	P009	Rosopsida	Rosales	Rosaceae	Prunus	Prunus_spinosa	n	21	B	100.676	monokultura	ostatni	B	15	0	ostatni0	monokulturaostatni	D	50.6	21.1	7	5	90.4628	10	55	55	IN	YES
TV	P009	Rosopsida	Rosales	Rosaceae	Prunus	Prunus_spinosa	n	21	B	100.676	monokultura	ostatni	B	15	0	ostatni0	monokulturaostatni	D	50.6	21.1	7	5	90.4628	10	55	55	IN	YES
TV	P009	Rosopsida	Rosales	Rosaceae	Prunus	Prunus_spinosa	n	21	B	100.676	monokultura	ostatni	B	15	0	ostatni0	monokulturaostatni	D	50.6	21.1	7	5	90.4628	10	55	55	IN	YES
TV	P009	Rosopsida	Rosales	Rosaceae	Prunus	Prunus_spinosa	n	21	B	100.676	monokultura	ostatni	B	15	0	ostatni0	monokulturaostatni	D	50.6	21.1	7	5	90.4628	10	55	55	IN	YES
TV	P009	Rosopsida	Rosales	Rosaceae	Prunus	Prunus_spinosa	n	21	B	100.676	monokultura	ostatni	B	15	0	ostatni0	monokulturaostatni	D	50.6	21.1	7	5	90.4628	10	55	55	IN	YES
TV	P009	Rosopsida	Rosales	Rosaceae	Prunus	Prunus_spinosa	n	21	B	100.676	monokultura	ostatni	B	15	0	ostatni0	monokulturaostatni	D	50.6	21.1	7	5	90.4628	10	55	55	IN	YES
TV	P009	Rosopsida	Rosales	Rosaceae	Prunus	Prunus_spinosa	n	21	B	100.676	monokultura	ostatni	B	15	0	ostatni0	monokulturaostatni	D	50.6	21.1	7	5	90.4628	10	55	55	IN	YES
TV	P009	Rosopsida	Rosales	Rosaceae	Prunus	Prunus_spinosa	n	21	B	100.676	monokultura	ostatni	B	15	0	ostatni0	monokulturaostatni	D	50.6	21.1	7	5	90.4628	10	55	55	IN	YES
TV	P009	Rosopsida	Rosales	Rosaceae	Prunus	Prunus_spinosa	n	21	B	100.676	monokultura	ostatni	B	15	0	ostatni0	monokulturaostatni	D	50.6	21.1	7	5	90.4628	10	55	55	IN	YES
TV	P009	Rosopsida	Rosales	Rosaceae	Prunus	Prunus_spinosa	n	21	B	100.676	monokultura	ostatni	B	15	0	ostatni0	monokulturaostatni	D	50.6	21.1	7	5	90.4628	10	55	55	IN	YES
TV	P009	Rosopsida	Rosales	Rosaceae	Prunus	Prunus_spinosa	n	21	B	100.676	monokultura	ostatni	B	15	0	ostatni0	monokulturaostatni	D	50.6	21.1	7	5	90.4628	10	55	55	IN	YES
TV	P009	Rosopsida	Rosales	Rosaceae	Prunus	Prunus_spinosa	n	21	B	100.676	monokultura	ostatni	B	15	0	ostatni0	monokulturaostatni	D	50.6	21.1	7	5	90.4628	10	55	55	IN	YES
TV	P009	Rosopsida	Rosales	Rosaceae	Prunus	Prunus_spinosa	n	21	B	100.676	monokultura	ostatni	B	15	0	ostatni0	monokulturaostatni	D	50.6	21.1	7	5	90.4628	10	55	55	IN	YES
TV	P009	Rosopsida	Rosales	Rosaceae	Prunus	Prunus_spinosa	n	21	B	100.676	monokultura	ostatni	B	15	0	ostatni0	monokulturaostatni	D	50.6	21.1	7	5	90.4628	10	55	55	IN	YES
TV	P009	Rosopsida	Rosales	Rosaceae	Prunus	Prunus_spinosa	n	21	B	100.676	monokultura	ostatni	B	15	0	ostatni0	monokulturaostatni	D	50.6	21.1	7	5	90.4628	10	55	55	IN	YES
TV	P009	Rosopsida	Rosales	Rosaceae	Prunus	Prunus_spinosa	n	21	B	100.676	monokultura	ostatni	B	15	0	ostatni0	monokulturaostatni	D	50.6	21.1	7	5	90.4628	10	55	55	IN	YES
TV	P009	Rosopsida	Rosales	Rosaceae	Prunus	Prunus_spinosa	n	21	B	100.676	monokultura	ostatni	B	15	0	ostatni0	monokulturaostatni	D	50.6	21.1	7	5	90.4628	10	55	55	IN	YES
TV	P009	Rosopsida	Rosales	Rosaceae	Prunus	Prunus_spinosa	n	21	B	100.676	monokultura	ostatni	B	15	0	ostatni0	monokulturaostatni	D	50.6	21.1	7	5	90.4628	10	55	55	IN	YES
TV	P009	Rosopsida	Rosales	Rosaceae	Prunus	Prunus_spinosa	n	21	B	100.676	monokultura	ostatni	B	15	0	ostatni0	monokulturaostatni	D	50.6	21.1	7	5	90.4628	10	55	55	IN	YES
TV	P009	Rosopsida	Rosales	Rosaceae	Prunus	Prunus_spinosa	n	21	B	100.676	monokultura	ostatni	B	15	0	ostatni0	monokulturaostatni	D	50.6	21.1	7	5	90.4628	10	55	55	IN	YES
TV	P009	Rosopsida	Rosales	Rosaceae	Prunus	Prunus_spinosa	n	21	B	100.676	monokultura	ostatni	B	15	0	ostatni0	monokulturaostatni	D	50.6	21.1	7	5	90.4628	10	55	55	IN	YES
TV	P009	Rosopsida	Rosales	Rosaceae	Prunus	Prunus_spinosa	n	21	B	100.676	monokultura	ostatni	B	15	0	ostatni0	monokulturaostatni	D	50.6	21.1	7	5	90.4628	10	55	55	IN	YES
TV	P009	Rosopsida	Rosales	Rosaceae	Prunus	Prunus_spinosa	n	21	B	100.676	monokultura	ostatni	B	15	0	ostatni0	monokulturaostatni	D	50.6	21.1	7	5	90.4628	10	55	55	IN	YES
TV	P009	Rosopsida	Rosales	Rosaceae	Prunus	Prunus_spinosa	n	21	B	100.676	monokultura	ostatni	B	15	0	ostatni0	monokulturaostatni	D	50.6	21.1	7	5	90.4628	10	55	55	IN	YES
TV	P009	Rosopsida	Rosales	Rosaceae	Prunus	Prunus_spinosa	n	21	B	100.676	monokultura	ostatni	B	15	0	ostatni0	monokulturaostatni	D	50.6	21.1	7	5	90.4628	10	55	55	IN	YES
TV	P009	Rosopsida	Rosales	Rosaceae	Prunus	Prunus_spinosa	n	21	B	100.676	monokultura	ostatni	B	15	0	ostatni0	monokulturaostatni	D	50.6	21.1	7	5	90.4628	10	55	55	IN	YES
TV	P009	Rosopsida	Rosales	Rosaceae	Prunus	Prunus_spinosa	n	21	B	100.676	monokultura	ostatni	B	15	0	ostatni0	monokulturaostatni	D	50.6	21.1	7	5	90.4628	10	55	55	IN	YES
TV	P009	Rosopsida	Rosales	Rosaceae	Prunus	Prunus_spinosa	n	21	B	100.676	monokultura	ostatni	B	15	0	ostatni0	monokulturaostatni	D	50.6	21.1	7	5	90.4628	10	55	55	IN	YES
TV	P009	Rosopsida	Rosales	Rosaceae	Prunus	Prunus_spinosa	n	21	B	100.676	monokultura	ostatni	B	15	0	ostatni0	monokulturaostatni	D	50.6	21.1	7	5	90.4628	10	55	55	IN	YES
TV	P009	Rosopsida	Rosales	Rosaceae	Prunus	Prunus_spinosa	n	21	B	100.676	monokultura	ostatni	B	15	0	ostatni0	monokulturaostatni	D	50.6	21.1	7	5	90.4628	10	55	55	IN	YES
TV	P009	Rosopsida	Rosales	Rosaceae	Prunus	Prunus_spinosa	n	21	B	100.676	monokultura	ostatni	B	15	0	ostatni0	monokulturaostatni	D	50.6	21.1	7	5	90.4628	10	55	55	IN	YES
TV	P009	Rosopsida	Rosales	Rosaceae	Prunus	Prunus_spinosa	n	21	B	100.676	monokultura	ostatni	B	15	0	ostatni0	monokulturaostatni	D	50.6	21.1	7	5	90.4628	10	55	55	IN	YES
TV	P009	Rosopsida	Rosales	Rosaceae	Prunus	Prunus_spinosa	n	21	B	100.676	monokultura	ostatni	B	15	0	ostatni0	monokulturaostatni	D	50.6	21.1	7	5	90.4628	10	55	55	IN	YES
TV	P009	Rosopsida	Rosales	Rosaceae	Prunus	Prunus_spinosa	n	7.5	B	14.13	monokultura	ostatni	B	15	1	ostatni1	monokulturaostatni	D	50.6	21.1	7	5	90.4628	10	55	55	IN	YES
TV	P009	Rosopsida	Rosales	Rosaceae	Prunus	Prunus_spinosa	n	7.5	B	14.13	monokultura	ostatni	B	15	1	ostatni1	monokulturaostatni	D	50.6	21.1	7	5	90.4628	10	55	55	IN	YES
TV	P009	Rosopsida	Rosales	Rosaceae	Prunus	Prunus_spinosa	n	7.5	B	14.13	monokultura	ostatni	B	15	1	ostatni1	monokulturaostatni	D	50.6	21.1	7	5	90.4628	10	55	55	IN	YES
TV	P009	Rosopsida	Rosales	Rosaceae	Prunus	Prunus_spinosa	n	7.5	B	14.13	monokultura	ostatni	B	15	1	ostatni1	monokulturaostatni	D	50.6	21.1	7	5	90.4628	10	55	55	IN	YES
TV	P009	Rosopsida	Rosales	Rosaceae	Prunus	Prunus_spinosa	n	7.5	B	14.13	monokultura	ostatni	B	15	1	ostatni1	monokulturaostatni	D	50.6	21.1	7	5	90.4628	10	55	55	IN	YES
TV	P009	Rosopsida	Fagales	Fagaceae	Quercus	Quercus	p	8.5	B	15.8963	monokultura	hospodarska	B	15	0	hospodarska0	monokulturahospodarska	D	50.6	21.1	7	5	90.4628	10	55	55	IN	YES
TV	P009	Rosopsida	Fagales	Fagaceae	Quercus	Quercus	p	8.5	B	15.8963	monokultura	hospodarska	B	15	0	hospodarska0	monokulturahospodarska	D	50.6	21.1	7	5	90.4628	10	55	55	IN	YES
TV	P009	Rosopsida	Fagales	Fagaceae	Quercus	Quercus	p	8.5	B	15.8963	monokultura	hospodarska	B	15	0	hospodarska0	monokulturahospodarska	D	50.6	21.1	7	5	90.4628	10	55	55	IN	YES
TV	P009	Rosopsida	Fagales	Fagaceae	Quercus	Quercus	p	8.5	B	15.8963	monokultura	hospodarska	B	15	0	hospodarska0	monokulturahospodarska	D	50.6	21.1	7	5	90.4628	10	55	55	IN	YES
TV	P009	Rosopsida	Fagales	Fagaceae	Quercus	Quercus	p	8.5	B	15.8963	monokultura	hospodarska	B	15	0	hospodarska0	monokulturahospodarska	D	50.6	21.1	7	5	90.4628	10	55	55	IN	YES
TV	P009	Rosopsida	Fagales	Fagaceae	Quercus	Quercus	p	8.5	B	15.8963	monokultura	hospodarska	B	15	0	hospodarska0	monokulturahospodarska	D	50.6	21.1	7	5	90.4628	10	55	55	IN	YES
TV	P009	Rosopsida	Fagales	Fagaceae	Quercus	Quercus	p	8.5	B	15.8963	monokultura	hospodarska	B	15	0	hospodarska0	monokulturahospodarska	D	50.6	21.1	7	5	90.4628	10	55	55	IN	YES
TV	P009	Rosopsida	Fagales	Fagaceae	Quercus	Quercus	p	8.5	B	15.8963	monokultura	hospodarska	B	15	0	hospodarska0	monokulturahospodarska	D	50.6	21.1	7	5	90.4628	10	55	55	IN	YES
TV	P009	Rosopsida	Fagales	Fagaceae	Quercus	Quercus	p	8.5	B	15.8963	monokultura	hospodarska	B	15	0	hospodarska0	monokulturahospodarska	D	50.6	21.1	7	5	90.4628	10	55	55	IN	YES
TV	P009	Rosopsida	Fagales	Fagaceae	Quercus	Quercus	p	8.5	B	15.8963	monokultura	hospodarska	B	15	0	hospodarska0	monokulturahospodarska	D	50.6	21.1	7	5	90.4628	10	55	55	IN	YES
TV	P009	Rosopsida	Fagales	Fagaceae	Quercus	Quercus	p	3	A	3.925	monokultura	hospodarska	B	15	1	hospodarska1	monokulturahospodarska	B	50.6	21.1	7	5	90.4628	10	55	55	IN	YES
TV	P009	Rosopsida	Fagales	Fagaceae	Quercus	Quercus	p	3	A	3.925	monokultura	hospodarska	B	15	1	hospodarska1	monokulturahospodarska	B	50.6	21.1	7	5	90.4628	10	55	55	IN	YES
TV	P009	Rosopsida	Rosales	Rosaceae	Rosa	Rosa	NA	3	A	22.765	monokultura	ostatni	B	15	0	ostatni0	monokulturaostatni	B	50.6	21.1	7	5	90.4628	10	55	55	IN	NO
TV	P009	Rosopsida	Rosales	Rosaceae	Rosa	Rosa	NA	3	A	22.765	monokultura	ostatni	B	15	0	ostatni0	monokulturaostatni	B	50.6	21.1	7	5	90.4628	10	55	55	IN	NO
TV	P009	Rosopsida	Rosales	Rosaceae	Rosa	Rosa	NA	3	A	22.765	monokultura	ostatni	B	15	0	ostatni0	monokulturaostatni	B	50.6	21.1	7	5	90.4628	10	55	55	IN	NO
TV	P009	Rosopsida	Rosales	Rosaceae	Rosa	Rosa	NA	3	A	22.765	monokultura	ostatni	B	15	0	ostatni0	monokulturaostatni	B	50.6	21.1	7	5	90.4628	10	55	55	IN	NO
TV	P009	Rosopsida	Rosales	Rosaceae	Rosa	Rosa	NA	3	A	22.765	monokultura	ostatni	B	15	0	ostatni0	monokulturaostatni	B	50.6	21.1	7	5	90.4628	10	55	55	IN	NO
TV	P009	Rosopsida	Rosales	Rosaceae	Rosa	Rosa	NA	3	A	22.765	monokultura	ostatni	B	15	0	ostatni0	monokulturaostatni	B	50.6	21.1	7	5	90.4628	10	55	55	IN	NO
TV	P009	Rosopsida	Rosales	Rosaceae	Rosa	Rosa	NA	3	A	22.765	monokultura	ostatni	B	15	0	ostatni0	monokulturaostatni	B	50.6	21.1	7	5	90.4628	10	55	55	IN	NO
TV	P009	Rosopsida	Rosales	Rosaceae	Rosa	Rosa	NA	3	A	22.765	monokultura	ostatni	B	15	0	ostatni0	monokulturaostatni	B	50.6	21.1	7	5	90.4628	10	55	55	IN	NO
TV	P009	Rosopsida	Rosales	Rosaceae	Rosa	Rosa	NA	3	A	22.765	monokultura	ostatni	B	15	0	ostatni0	monokulturaostatni	B	50.6	21.1	7	5	90.4628	10	55	55	IN	NO
TV	P009	Rosopsida	Rosales	Rosaceae	Rosa	Rosa	NA	3	A	22.765	monokultura	ostatni	B	15	0	ostatni0	monokulturaostatni	B	50.6	21.1	7	5	90.4628	10	55	55	IN	NO
TV	P009	Rosopsida	Rosales	Rosaceae	Rosa	Rosa	NA	3	A	22.765	monokultura	ostatni	B	15	0	ostatni0	monokulturaostatni	B	50.6	21.1	7	5	90.4628	10	55	55	IN	NO
TV	P009	Rosopsida	Fagales	Betulaceae	Alnus	Alnus	n	8	B	25.12	monokultura	ostatni	B	20	0	ostatni0	monokulturaostatni	D	50.6	21.1	7	5	90.4628	10	55	55	IN	YES
TV	P009	Rosopsida	Fagales	Betulaceae	Alnus	Alnus	n	8	B	25.12	monokultura	ostatni	B	20	0	ostatni0	monokulturaostatni	D	50.6	21.1	7	5	90.4628	10	55	55	IN	YES
TV	P009	Rosopsida	Fagales	Betulaceae	Alnus	Alnus	n	7	B	23.55	monokultura	ostatni	B	20	1	ostatni1	monokulturaostatni	D	50.6	21.1	7	5	90.4628	10	55	55	IN	YES
TV	P009	Rosopsida	Fagales	Betulaceae	Alnus	Alnus	n	7	B	23.55	monokultura	ostatni	B	20	1	ostatni1	monokulturaostatni	D	50.6	21.1	7	5	90.4628	10	55	55	IN	YES
TV	P009	Rosopsida	Fagales	Betulaceae	Alnus	Alnus	n	7	B	23.55	monokultura	ostatni	B	20	1	ostatni1	monokulturaostatni	D	50.6	21.1	7	5	90.4628	10	55	55	IN	YES
TV	P009	Rosopsida	Fagales	Betulaceae	Alnus	Alnus	n	7	B	23.55	monokultura	ostatni	B	20	1	ostatni1	monokulturaostatni	D	50.6	21.1	7	5	90.4628	10	55	55	IN	YES
TV	P009	Rosopsida	Fagales	Betulaceae	Alnus	Alnus	n	7	B	23.55	monokultura	ostatni	B	20	1	ostatni1	monokulturaostatni	D	50.6	21.1	7	5	90.4628	10	55	55	IN	YES
TV	P009	Rosopsida	Fagales	Betulaceae	Alnus	Alnus	n	7	B	23.55	monokultura	ostatni	B	20	1	ostatni1	monokulturaostatni	D	50.6	21.1	7	5	90.4628	10	55	55	IN	YES
TV	P009	Rosopsida	Fagales	Betulaceae	Alnus	Alnus	n	7	B	23.55	monokultura	ostatni	B	20	1	ostatni1	monokulturaostatni	D	50.6	21.1	7	5	90.4628	10	55	55	IN	YES
TV	P009	Rosopsida	Fagales	Betulaceae	Alnus	Alnus	n	7	B	23.55	monokultura	ostatni	B	20	1	ostatni1	monokulturaostatni	D	50.6	21.1	7	5	90.4628	10	55	55	IN	YES
TV	P009	Rosopsida	Fagales	Betulaceae	Alnus	Alnus	n	7	B	23.55	monokultura	ostatni	B	20	1	ostatni1	monokulturaostatni	D	50.6	21.1	7	5	90.4628	10	55	55	IN	YES
TV	P009	Rosopsida	Rosales	Rosaceae	Crataegus	Crataegus	n	3	A	7.065	monokultura	ostatni	B	20	0	ostatni0	monokulturaostatni	B	50.6	21.1	7	5	90.4628	10	55	55	IN	YES
TV	P009	Rosopsida	Lamiales	Oleaceae	Fraxinus	Fraxinus	n	5.5	B	9.61625	monokultura	hospodarska	B	20	0	hospodarska0	monokulturahospodarska	D	50.6	21.1	7	5	90.4628	10	55	55	IN	YES
TV	P009	Rosopsida	Lamiales	Oleaceae	Fraxinus	Fraxinus	n	5.5	B	9.61625	monokultura	hospodarska	B	20	0	hospodarska0	monokulturahospodarska	D	50.6	21.1	7	5	90.4628	10	55	55	IN	YES
TV	P009	Rosopsida	Lamiales	Oleaceae	Fraxinus	Fraxinus	n	5.5	B	9.61625	monokultura	hospodarska	B	20	0	hospodarska0	monokulturahospodarska	D	50.6	21.1	7	5	90.4628	10	55	55	IN	YES
TV	P009	Rosopsida	Lamiales	Oleaceae	Fraxinus	Fraxinus	n	5.5	B	9.61625	monokultura	hospodarska	B	20	0	hospodarska0	monokulturahospodarska	D	50.6	21.1	7	5	90.4628	10	55	55	IN	YES
TV	P009	Rosopsida	Fagales	Fagaceae	Quercus	Quercus	p	12	B	36.895	monokultura	hospodarska	B	20	0	hospodarska0	monokulturahospodarska	D	50.6	21.1	7	5	90.4628	10	55	55	IN	YES
TV	P009	Rosopsida	Fagales	Fagaceae	Quercus	Quercus	p	12	B	36.895	monokultura	hospodarska	B	20	0	hospodarska0	monokulturahospodarska	D	50.6	21.1	7	5	90.4628	10	55	55	IN	YES
TV	P009	Rosopsida	Fagales	Fagaceae	Quercus	Quercus	p	12	B	36.895	monokultura	hospodarska	B	20	0	hospodarska0	monokulturahospodarska	D	50.6	21.1	7	5	90.4628	10	55	55	IN	YES
TV	P009	Rosopsida	Fagales	Fagaceae	Quercus	Quercus	p	12	B	36.895	monokultura	hospodarska	B	20	0	hospodarska0	monokulturahospodarska	D	50.6	21.1	7	5	90.4628	10	55	55	IN	YES
TV	P009	Rosopsida	Fagales	Fagaceae	Quercus	Quercus	p	12	B	36.895	monokultura	hospodarska	B	20	0	hospodarska0	monokulturahospodarska	D	50.6	21.1	7	5	90.4628	10	55	55	IN	YES
TV	P009	Rosopsida	Fagales	Fagaceae	Quercus	Quercus	p	12	B	36.895	monokultura	hospodarska	B	20	0	hospodarska0	monokulturahospodarska	D	50.6	21.1	7	5	90.4628	10	55	55	IN	YES
TV	P009	Rosopsida	Fagales	Fagaceae	Quercus	Quercus	p	12	B	36.895	monokultura	hospodarska	B	20	0	hospodarska0	monokulturahospodarska	D	50.6	21.1	7	5	90.4628	10	55	55	IN	YES
TV	P009	Rosopsida	Fagales	Fagaceae	Quercus	Quercus	p	12	B	36.895	monokultura	hospodarska	B	20	0	hospodarska0	monokulturahospodarska	D	50.6	21.1	7	5	90.4628	10	55	55	IN	YES
TV	P009	Rosopsida	Fagales	Fagaceae	Quercus	Quercus	p	12	B	36.895	monokultura	hospodarska	B	20	0	hospodarska0	monokulturahospodarska	D	50.6	21.1	7	5	90.4628	10	55	55	IN	YES
TV	P009	Rosopsida	Fagales	Fagaceae	Quercus	Quercus	p	12	B	36.895	monokultura	hospodarska	B	20	0	hospodarska0	monokulturahospodarska	D	50.6	21.1	7	5	90.4628	10	55	55	IN	YES
TV	P009	Rosopsida	Fagales	Fagaceae	Quercus	Quercus	p	12	B	36.895	monokultura	hospodarska	B	20	0	hospodarska0	monokulturahospodarska	D	50.6	21.1	7	5	90.4628	10	55	55	IN	YES
TV	P009	Rosopsida	Fagales	Fagaceae	Quercus	Quercus	p	12	B	36.895	monokultura	hospodarska	B	20	0	hospodarska0	monokulturahospodarska	D	50.6	21.1	7	5	90.4628	10	55	55	IN	YES
TV	P009	Rosopsida	Fagales	Fagaceae	Quercus	Quercus	p	12	B	36.895	monokultura	hospodarska	B	20	0	hospodarska0	monokulturahospodarska	D	50.6	21.1	7	5	90.4628	10	55	55	IN	YES
TV	P009	Rosopsida	Fagales	Fagaceae	Quercus	Quercus	p	12	B	36.895	monokultura	hospodarska	B	20	0	hospodarska0	monokulturahospodarska	D	50.6	21.1	7	5	90.4628	10	55	55	IN	YES
TV	P009	Rosopsida	Fagales	Fagaceae	Quercus	Quercus	p	12	B	36.895	monokultura	hospodarska	B	20	0	hospodarska0	monokulturahospodarska	D	50.6	21.1	7	5	90.4628	10	55	55	IN	YES
TV	P009	Rosopsida	Fagales	Fagaceae	Quercus	Quercus	p	12	B	36.895	monokultura	hospodarska	B	20	0	hospodarska0	monokulturahospodarska	D	50.6	21.1	7	5	90.4628	10	55	55	IN	YES
TV	P009	Rosopsida	Fagales	Fagaceae	Quercus	Quercus	p	12	B	36.895	monokultura	hospodarska	B	20	0	hospodarska0	monokulturahospodarska	D	50.6	21.1	7	5	90.4628	10	55	55	IN	YES
TV	P009	Rosopsida	Fagales	Fagaceae	Quercus	Quercus	p	12	B	36.895	monokultura	hospodarska	B	20	0	hospodarska0	monokulturahospodarska	D	50.6	21.1	7	5	90.4628	10	55	55	IN	YES
TV	P009	Rosopsida	Fagales	Fagaceae	Quercus	Quercus	p	12	B	36.895	monokultura	hospodarska	B	20	0	hospodarska0	monokulturahospodarska	D	50.6	21.1	7	5	90.4628	10	55	55	IN	YES
TV	P009	Rosopsida	Fagales	Fagaceae	Quercus	Quercus	p	12	B	36.895	monokultura	hospodarska	B	20	0	hospodarska0	monokulturahospodarska	D	50.6	21.1	7	5	90.4628	10	55	55	IN	YES
TV	P009	Rosopsida	Fagales	Fagaceae	Quercus	Quercus	p	12	B	36.895	monokultura	hospodarska	B	20	0	hospodarska0	monokulturahospodarska	D	50.6	21.1	7	5	90.4628	10	55	55	IN	YES
TV	P009	Rosopsida	Fagales	Fagaceae	Quercus	Quercus	p	12	B	36.895	monokultura	hospodarska	B	20	0	hospodarska0	monokulturahospodarska	D	50.6	21.1	7	5	90.4628	10	55	55	IN	YES
TV	P009	Rosopsida	Fagales	Fagaceae	Quercus	Quercus	p	12	B	36.895	monokultura	hospodarska	B	20	0	hospodarska0	monokulturahospodarska	D	50.6	21.1	7	5	90.4628	10	55	55	IN	YES
TV	P009	Rosopsida	Fagales	Fagaceae	Quercus	Quercus	p	12	B	36.895	monokultura	hospodarska	B	20	0	hospodarska0	monokulturahospodarska	D	50.6	21.1	7	5	90.4628	10	55	55	IN	YES
TV	P009	Rosopsida	Rosales	Rosaceae	Rosa	Rosa	NA	17.5	B	52.7912	monokultura	ostatni	B	20	0	ostatni0	monokulturaostatni	D	50.6	21.1	7	5	90.4628	10	55	55	IN	NO
TV	P009	Rosopsida	Rosales	Rosaceae	Rosa	Rosa	NA	17.5	B	52.7912	monokultura	ostatni	B	20	0	ostatni0	monokulturaostatni	D	50.6	21.1	7	5	90.4628	10	55	55	IN	NO
TV	P009	Rosopsida	Rosales	Rosaceae	Rosa	Rosa	NA	17.5	B	52.7912	monokultura	ostatni	B	20	0	ostatni0	monokulturaostatni	D	50.6	21.1	7	5	90.4628	10	55	55	IN	NO
TV	P009	Rosopsida	Rosales	Rosaceae	Rosa	Rosa	NA	17.5	B	52.7912	monokultura	ostatni	B	20	0	ostatni0	monokulturaostatni	D	50.6	21.1	7	5	90.4628	10	55	55	IN	NO
TV	P009	Rosopsida	Rosales	Rosaceae	Rosa	Rosa	NA	17.5	B	52.7912	monokultura	ostatni	B	20	0	ostatni0	monokulturaostatni	D	50.6	21.1	7	5	90.4628	10	55	55	IN	NO
TV	P009	Rosopsida	Rosales	Rosaceae	Rosa	Rosa	NA	17.5	B	52.7912	monokultura	ostatni	B	20	0	ostatni0	monokulturaostatni	D	50.6	21.1	7	5	90.4628	10	55	55	IN	NO
TV	P009	Rosopsida	Rosales	Rosaceae	Rosa	Rosa	NA	17.5	B	52.7912	monokultura	ostatni	B	20	0	ostatni0	monokulturaostatni	D	50.6	21.1	7	5	90.4628	10	55	55	IN	NO
TV	P009	Rosopsida	Rosales	Rosaceae	Rosa	Rosa	NA	17.5	B	52.7912	monokultura	ostatni	B	20	0	ostatni0	monokulturaostatni	D	50.6	21.1	7	5	90.4628	10	55	55	IN	NO
TV	P009	Rosopsida	Rosales	Rosaceae	Rosa	Rosa	NA	17.5	B	52.7912	monokultura	ostatni	B	20	0	ostatni0	monokulturaostatni	D	50.6	21.1	7	5	90.4628	10	55	55	IN	NO
TV	P009	Rosopsida	Rosales	Rosaceae	Rosa	Rosa	NA	17.5	B	52.7912	monokultura	ostatni	B	20	0	ostatni0	monokulturaostatni	D	50.6	21.1	7	5	90.4628	10	55	55	IN	NO
TV	P009	Rosopsida	Rosales	Rosaceae	Rosa	Rosa	NA	17.5	B	52.7912	monokultura	ostatni	B	20	0	ostatni0	monokulturaostatni	D	50.6	21.1	7	5	90.4628	10	55	55	IN	NO
TV	P009	Rosopsida	Rosales	Rosaceae	Rosa	Rosa	NA	17.5	B	52.7912	monokultura	ostatni	B	20	0	ostatni0	monokulturaostatni	D	50.6	21.1	7	5	90.4628	10	55	55	IN	NO
TV	P009	Rosopsida	Rosales	Rosaceae	Rosa	Rosa	NA	17.5	B	52.7912	monokultura	ostatni	B	20	0	ostatni0	monokulturaostatni	D	50.6	21.1	7	5	90.4628	10	55	55	IN	NO
TV	P009	Rosopsida	Rosales	Rosaceae	Rosa	Rosa	NA	17.5	B	52.7912	monokultura	ostatni	B	20	0	ostatni0	monokulturaostatni	D	50.6	21.1	7	5	90.4628	10	55	55	IN	NO
TV	P009	Rosopsida	Rosales	Rosaceae	Rosa	Rosa	NA	17.5	B	52.7912	monokultura	ostatni	B	20	0	ostatni0	monokulturaostatni	D	50.6	21.1	7	5	90.4628	10	55	55	IN	NO
TV	P009	Rosopsida	Rosales	Rosaceae	Rosa	Rosa	NA	17.5	B	52.7912	monokultura	ostatni	B	20	0	ostatni0	monokulturaostatni	D	50.6	21.1	7	5	90.4628	10	55	55	IN	NO
TV	P009	Rosopsida	Rosales	Rosaceae	Rosa	Rosa	NA	17.5	B	52.7912	monokultura	ostatni	B	20	0	ostatni0	monokulturaostatni	D	50.6	21.1	7	5	90.4628	10	55	55	IN	NO
TV	P009	Rosopsida	Rosales	Rosaceae	Rosa	Rosa	NA	17.5	B	52.7912	monokultura	ostatni	B	20	0	ostatni0	monokulturaostatni	D	50.6	21.1	7	5	90.4628	10	55	55	IN	NO
TV	P009	Rosopsida	Rosales	Rosaceae	Rosa	Rosa	NA	17.5	B	52.7912	monokultura	ostatni	B	20	0	ostatni0	monokulturaostatni	D	50.6	21.1	7	5	90.4628	10	55	55	IN	NO
TV	P009	Rosopsida	Rosales	Rosaceae	Rosa	Rosa	NA	17.5	B	52.7912	monokultura	ostatni	B	20	0	ostatni0	monokulturaostatni	D	50.6	21.1	7	5	90.4628	10	55	55	IN	NO
TV	P009	Rosopsida	Rosales	Rosaceae	Rosa	Rosa	NA	17.5	B	52.7912	monokultura	ostatni	B	20	0	ostatni0	monokulturaostatni	D	50.6	21.1	7	5	90.4628	10	55	55	IN	NO
TV	P009	Rosopsida	Rosales	Rosaceae	Rosa	Rosa	NA	17.5	B	52.7912	monokultura	ostatni	B	20	0	ostatni0	monokulturaostatni	D	50.6	21.1	7	5	90.4628	10	55	55	IN	NO
TV	P009	Rosopsida	Rosales	Rosaceae	Crataegus	Crataegus	n	1.5	A	8.83125	monokultura	ostatni	B	25	0	ostatni0	monokulturaostatni	B	50.6	21.1	7	5	90.4628	10	55	55	IN	YES
TV	P009	Rosopsida	Rosales	Rosaceae	Crataegus	Crataegus	n	1.5	A	8.83125	monokultura	ostatni	B	25	0	ostatni0	monokulturaostatni	B	50.6	21.1	7	5	90.4628	10	55	55	IN	YES
TV	P009	Rosopsida	Rosales	Rosaceae	Crataegus	Crataegus	n	1.5	A	8.83125	monokultura	ostatni	B	25	0	ostatni0	monokulturaostatni	B	50.6	21.1	7	5	90.4628	10	55	55	IN	YES
TV	P009	Rosopsida	Rosales	Rosaceae	Crataegus	Crataegus	n	1.5	A	8.83125	monokultura	ostatni	B	25	0	ostatni0	monokulturaostatni	B	50.6	21.1	7	5	90.4628	10	55	55	IN	YES
TV	P009	Rosopsida	Rosales	Rosaceae	Crataegus	Crataegus	n	1.5	A	8.83125	monokultura	ostatni	B	25	0	ostatni0	monokulturaostatni	B	50.6	21.1	7	5	90.4628	10	55	55	IN	YES
TV	P009	Rosopsida	Lamiales	Oleaceae	Fraxinus	Fraxinus	n	5	B	11.775	monokultura	hospodarska	B	25	0	hospodarska0	monokulturahospodarska	D	50.6	21.1	7	5	90.4628	10	55	55	IN	YES
TV	P009	Rosopsida	Lamiales	Oleaceae	Fraxinus	Fraxinus	n	5	B	11.775	monokultura	hospodarska	B	25	0	hospodarska0	monokulturahospodarska	D	50.6	21.1	7	5	90.4628	10	55	55	IN	YES
TV	P009	Rosopsida	Lamiales	Oleaceae	Fraxinus	Fraxinus	n	5	B	11.775	monokultura	hospodarska	B	25	0	hospodarska0	monokulturahospodarska	D	50.6	21.1	7	5	90.4628	10	55	55	IN	YES
TV	P009	Rosopsida	Lamiales	Oleaceae	Fraxinus	Fraxinus	n	5	B	11.775	monokultura	hospodarska	B	25	0	hospodarska0	monokulturahospodarska	D	50.6	21.1	7	5	90.4628	10	55	55	IN	YES
TV	P009	Rosopsida	Lamiales	Oleaceae	Fraxinus	Fraxinus	n	5	B	11.775	monokultura	hospodarska	B	25	0	hospodarska0	monokulturahospodarska	D	50.6	21.1	7	5	90.4628	10	55	55	IN	YES
TV	P009	Rosopsida	Lamiales	Oleaceae	Fraxinus	Fraxinus	n	5	B	11.775	monokultura	hospodarska	B	25	0	hospodarska0	monokulturahospodarska	D	50.6	21.1	7	5	90.4628	10	55	55	IN	YES
TV	P009	Rosopsida	Lamiales	Oleaceae	Fraxinus	Fraxinus	n	5	B	11.775	monokultura	hospodarska	B	25	0	hospodarska0	monokulturahospodarska	D	50.6	21.1	7	5	90.4628	10	55	55	IN	YES
TV	P009	Rosopsida	Lamiales	Oleaceae	Fraxinus	Fraxinus	n	5	B	11.775	monokultura	hospodarska	B	25	0	hospodarska0	monokulturahospodarska	D	50.6	21.1	7	5	90.4628	10	55	55	IN	YES
TV	P009	Rosopsida	Lamiales	Oleaceae	Fraxinus	Fraxinus	n	5	B	11.775	monokultura	hospodarska	B	25	0	hospodarska0	monokulturahospodarska	D	50.6	21.1	7	5	90.4628	10	55	55	IN	YES
TV	P009	Rosopsida	Rosales	Rosaceae	Prunus	Prunus_spinosa	n	0.5	A	0.19625	monokultura	ostatni	B	25	0	ostatni0	monokulturaostatni	B	50.6	21.1	7	5	90.4628	10	55	55	IN	YES
TV	P009	Rosopsida	Fagales	Fagaceae	Quercus	Quercus	p	1.5	A	3.14	monokultura	hospodarska	B	25	0	hospodarska0	monokulturahospodarska	B	50.6	21.1	7	5	90.4628	10	55	55	IN	YES
TV	P009	Rosopsida	Fagales	Fagaceae	Quercus	Quercus	p	1.5	A	3.14	monokultura	hospodarska	B	25	0	hospodarska0	monokulturahospodarska	B	50.6	21.1	7	5	90.4628	10	55	55	IN	YES
TV	P009	Rosopsida	Fagales	Fagaceae	Quercus	Quercus	p	1.5	A	3.14	monokultura	hospodarska	B	25	0	hospodarska0	monokulturahospodarska	B	50.6	21.1	7	5	90.4628	10	55	55	IN	YES
TV	P009	Rosopsida	Fagales	Fagaceae	Quercus	Quercus	p	1.5	A	3.14	monokultura	hospodarska	B	25	0	hospodarska0	monokulturahospodarska	B	50.6	21.1	7	5	90.4628	10	55	55	IN	YES
TV	P009	Rosopsida	Fagales	Fagaceae	Quercus	Quercus	p	1.5	A	3.14	monokultura	hospodarska	B	25	0	hospodarska0	monokulturahospodarska	B	50.6	21.1	7	5	90.4628	10	55	55	IN	YES
TV	P009	Rosopsida	Fagales	Fagaceae	Quercus	Quercus	p	1.5	A	3.14	monokultura	hospodarska	B	25	0	hospodarska0	monokulturahospodarska	B	50.6	21.1	7	5	90.4628	10	55	55	IN	YES
TV	P009	Rosopsida	Fagales	Fagaceae	Quercus	Quercus	p	1.5	A	3.14	monokultura	hospodarska	B	25	0	hospodarska0	monokulturahospodarska	B	50.6	21.1	7	5	90.4628	10	55	55	IN	YES
TV	P009	Rosopsida	Fagales	Fagaceae	Quercus	Quercus	p	1.5	A	3.14	monokultura	hospodarska	B	25	0	hospodarska0	monokulturahospodarska	B	50.6	21.1	7	5	90.4628	10	55	55	IN	YES
TV	P009	Rosopsida	Fagales	Fagaceae	Quercus	Quercus	p	1.5	A	3.14	monokultura	hospodarska	B	25	0	hospodarska0	monokulturahospodarska	B	50.6	21.1	7	5	90.4628	10	55	55	IN	YES
TV	P009	Rosopsida	Fagales	Fagaceae	Quercus	Quercus	p	1.5	A	3.14	monokultura	hospodarska	B	25	0	hospodarska0	monokulturahospodarska	B	50.6	21.1	7	5	90.4628	10	55	55	IN	YES
TV	P009	Rosopsida	Rosales	Rosaceae	Rosa	Rosa	NA	1.5	A	3.925	monokultura	ostatni	B	25	0	ostatni0	monokulturaostatni	B	50.6	21.1	7	5	90.4628	10	55	55	IN	NO
TV	P009	Rosopsida	Rosales	Rosaceae	Rosa	Rosa	NA	1.5	A	3.925	monokultura	ostatni	B	25	0	ostatni0	monokulturaostatni	B	50.6	21.1	7	5	90.4628	10	55	55	IN	NO
TV	P009	Rosopsida	Rosales	Rosaceae	Rosa	Rosa	NA	1.5	A	3.925	monokultura	ostatni	B	25	0	ostatni0	monokulturaostatni	B	50.6	21.1	7	5	90.4628	10	55	55	IN	NO
TV	P009	Rosopsida	Rosales	Rosaceae	Rosa	Rosa	NA	1.5	A	3.925	monokultura	ostatni	B	25	0	ostatni0	monokulturaostatni	B	50.6	21.1	7	5	90.4628	10	55	55	IN	NO
TV	P009	Rosopsida	Rosales	Rosaceae	Rosa	Rosa	NA	1.5	A	3.925	monokultura	ostatni	B	25	0	ostatni0	monokulturaostatni	B	50.6	21.1	7	5	90.4628	10	55	55	IN	NO
TV	P009	Rosopsida	Rosales	Rosaceae	Rosa	Rosa	NA	1.5	A	3.925	monokultura	ostatni	B	25	0	ostatni0	monokulturaostatni	B	50.6	21.1	7	5	90.4628	10	55	55	IN	NO
TV	P009	Rosopsida	Rosales	Rosaceae	Rosa	Rosa	NA	1.5	A	3.925	monokultura	ostatni	B	25	0	ostatni0	monokulturaostatni	B	50.6	21.1	7	5	90.4628	10	55	55	IN	NO
TV	P009	Rosopsida	Rosales	Rosaceae	Rosa	Rosa	NA	1.5	A	3.925	monokultura	ostatni	B	25	0	ostatni0	monokulturaostatni	B	50.6	21.1	7	5	90.4628	10	55	55	IN	NO
TV	P009	Rosopsida	Fagales	Fagaceae	Quercus	Quercus	p	4.5	B	15.1113	monokultura	hospodarska	B	30	0	hospodarska0	monokulturahospodarska	D	50.6	21.1	7	5	90.4628	10	55	55	IN	YES
TV	P009	Rosopsida	Fagales	Fagaceae	Quercus	Quercus	p	4.5	B	15.1113	monokultura	hospodarska	B	30	0	hospodarska0	monokulturahospodarska	D	50.6	21.1	7	5	90.4628	10	55	55	IN	YES
TV	P009	Rosopsida	Fagales	Fagaceae	Quercus	Quercus	p	4.5	B	15.1113	monokultura	hospodarska	B	30	0	hospodarska0	monokulturahospodarska	D	50.6	21.1	7	5	90.4628	10	55	55	IN	YES
TV	P009	Rosopsida	Fagales	Fagaceae	Quercus	Quercus	p	4.5	B	15.1113	monokultura	hospodarska	B	30	0	hospodarska0	monokulturahospodarska	D	50.6	21.1	7	5	90.4628	10	55	55	IN	YES
TV	P009	Rosopsida	Fagales	Fagaceae	Quercus	Quercus	p	4.5	B	15.1113	monokultura	hospodarska	B	30	0	hospodarska0	monokulturahospodarska	D	50.6	21.1	7	5	90.4628	10	55	55	IN	YES
TV	P009	Rosopsida	Fagales	Fagaceae	Quercus	Quercus	p	4.5	B	15.1113	monokultura	hospodarska	B	30	0	hospodarska0	monokulturahospodarska	D	50.6	21.1	7	5	90.4628	10	55	55	IN	YES
TV	P009	Rosopsida	Fagales	Fagaceae	Quercus	Quercus	p	4.5	B	15.1113	monokultura	hospodarska	B	30	0	hospodarska0	monokulturahospodarska	D	50.6	21.1	7	5	90.4628	10	55	55	IN	YES
TV	P009	Rosopsida	Fagales	Fagaceae	Quercus	Quercus	p	4.5	B	15.1113	monokultura	hospodarska	B	30	0	hospodarska0	monokulturahospodarska	D	50.6	21.1	7	5	90.4628	10	55	55	IN	YES
TV	P009	Rosopsida	Fagales	Fagaceae	Quercus	Quercus	p	4.5	B	15.1113	monokultura	hospodarska	B	30	0	hospodarska0	monokulturahospodarska	D	50.6	21.1	7	5	90.4628	10	55	55	IN	YES
TV	P009	Rosopsida	Fagales	Fagaceae	Quercus	Quercus	p	4.5	B	15.1113	monokultura	hospodarska	B	30	0	hospodarska0	monokulturahospodarska	D	50.6	21.1	7	5	90.4628	10	55	55	IN	YES
TV	P009	Rosopsida	Fagales	Fagaceae	Quercus	Quercus	p	4.5	B	15.1113	monokultura	hospodarska	B	30	0	hospodarska0	monokulturahospodarska	D	50.6	21.1	7	5	90.4628	10	55	55	IN	YES
TV	P009	Rosopsida	Fagales	Fagaceae	Quercus	Quercus	p	4.5	B	15.1113	monokultura	hospodarska	B	30	0	hospodarska0	monokulturahospodarska	D	50.6	21.1	7	5	90.4628	10	55	55	IN	YES
TV	P009	Rosopsida	Fagales	Fagaceae	Quercus	Quercus	p	4.5	B	15.1113	monokultura	hospodarska	B	30	0	hospodarska0	monokulturahospodarska	D	50.6	21.1	7	5	90.4628	10	55	55	IN	YES
TV	P009	Rosopsida	Fagales	Fagaceae	Quercus	Quercus	p	4.5	B	15.1113	monokultura	hospodarska	B	30	0	hospodarska0	monokulturahospodarska	D	50.6	21.1	7	5	90.4628	10	55	55	IN	YES
TV	P009	Rosopsida	Fagales	Fagaceae	Quercus	Quercus	p	4.5	B	15.1113	monokultura	hospodarska	B	30	0	hospodarska0	monokulturahospodarska	D	50.6	21.1	7	5	90.4628	10	55	55	IN	YES
TV	P009	Rosopsida	Fagales	Fagaceae	Quercus	Quercus	p	4.5	B	15.1113	monokultura	hospodarska	B	30	0	hospodarska0	monokulturahospodarska	D	50.6	21.1	7	5	90.4628	10	55	55	IN	YES
TV	P009	Rosopsida	Fagales	Fagaceae	Quercus	Quercus	p	4.5	B	15.1113	monokultura	hospodarska	B	30	0	hospodarska0	monokulturahospodarska	D	50.6	21.1	7	5	90.4628	10	55	55	IN	YES
TV	P009	Rosopsida	Fagales	Fagaceae	Quercus	Quercus	p	4.5	B	15.1113	monokultura	hospodarska	B	30	0	hospodarska0	monokulturahospodarska	D	50.6	21.1	7	5	90.4628	10	55	55	IN	YES
TV	P009	Rosopsida	Fagales	Fagaceae	Quercus	Quercus	p	4.5	B	15.1113	monokultura	hospodarska	B	30	0	hospodarska0	monokulturahospodarska	D	50.6	21.1	7	5	90.4628	10	55	55	IN	YES
TV	P009	Rosopsida	Fagales	Fagaceae	Quercus	Quercus	p	4.5	B	15.1113	monokultura	hospodarska	B	30	0	hospodarska0	monokulturahospodarska	D	50.6	21.1	7	5	90.4628	10	55	55	IN	YES
TV	P009	Rosopsida	Fagales	Fagaceae	Quercus	Quercus	p	4.5	B	15.1113	monokultura	hospodarska	B	30	0	hospodarska0	monokulturahospodarska	D	50.6	21.1	7	5	90.4628	10	55	55	IN	YES
TV	P009	Rosopsida	Fagales	Fagaceae	Quercus	Quercus	p	4.5	B	15.1113	monokultura	hospodarska	B	30	0	hospodarska0	monokulturahospodarska	D	50.6	21.1	7	5	90.4628	10	55	55	IN	YES
TV	P009	Rosopsida	Fagales	Fagaceae	Quercus	Quercus	p	4.5	B	15.1113	monokultura	hospodarska	B	30	0	hospodarska0	monokulturahospodarska	D	50.6	21.1	7	5	90.4628	10	55	55	IN	YES
TV	P009	Rosopsida	Fagales	Fagaceae	Quercus	Quercus	p	4.5	B	15.1113	monokultura	hospodarska	B	30	0	hospodarska0	monokulturahospodarska	D	50.6	21.1	7	5	90.4628	10	55	55	IN	YES
TV	P009	Rosopsida	Fagales	Fagaceae	Quercus	Quercus	p	4.5	B	15.1113	monokultura	hospodarska	B	30	0	hospodarska0	monokulturahospodarska	D	50.6	21.1	7	5	90.4628	10	55	55	IN	YES
TV	P009	Rosopsida	Fagales	Fagaceae	Quercus	Quercus	p	4.5	B	15.1113	monokultura	hospodarska	B	30	0	hospodarska0	monokulturahospodarska	D	50.6	21.1	7	5	90.4628	10	55	55	IN	YES
TV	P009	Rosopsida	Fagales	Fagaceae	Quercus	Quercus	p	4.5	B	15.1113	monokultura	hospodarska	B	30	0	hospodarska0	monokulturahospodarska	D	50.6	21.1	7	5	90.4628	10	55	55	IN	YES
TV	P009	Rosopsida	Fagales	Fagaceae	Quercus	Quercus	p	4.5	B	15.1113	monokultura	hospodarska	B	30	0	hospodarska0	monokulturahospodarska	D	50.6	21.1	7	5	90.4628	10	55	55	IN	YES
TV	P009	Rosopsida	Fagales	Fagaceae	Quercus	Quercus	p	4.5	B	15.1113	monokultura	hospodarska	B	30	0	hospodarska0	monokulturahospodarska	D	50.6	21.1	7	5	90.4628	10	55	55	IN	YES
TV	P009	Rosopsida	Fagales	Fagaceae	Quercus	Quercus	p	4.5	B	15.1113	monokultura	hospodarska	B	30	0	hospodarska0	monokulturahospodarska	D	50.6	21.1	7	5	90.4628	10	55	55	IN	YES
TV	P009	Rosopsida	Fagales	Fagaceae	Quercus	Quercus	p	4.5	B	15.1113	monokultura	hospodarska	B	30	0	hospodarska0	monokulturahospodarska	D	50.6	21.1	7	5	90.4628	10	55	55	IN	YES
TV	P009	Rosopsida	Fagales	Fagaceae	Quercus	Quercus	p	4.5	B	15.1113	monokultura	hospodarska	B	30	0	hospodarska0	monokulturahospodarska	D	50.6	21.1	7	5	90.4628	10	55	55	IN	YES
TV	P009	Rosopsida	Sapindales	Sapindaceae	Acer	Acer_campestre	n	15	B	176.625	monokultura	ostatni	B	35	0	ostatni0	monokulturaostatni	D	50.6	21.1	7	5	90.4628	10	55	55	IN	YES
TV	P009	Rosopsida	Lamiales	Oleaceae	Fraxinus	Fraxinus	n	3	A	7.065	monokultura	hospodarska	B	35	0	hospodarska0	monokulturahospodarska	B	50.6	21.1	7	5	90.4628	10	55	55	IN	YES
TV	P009	Rosopsida	Fagales	Fagaceae	Quercus	Quercus	p	1	A	8.2425	monokultura	hospodarska	B	35	0	hospodarska0	monokulturahospodarska	B	50.6	21.1	7	5	90.4628	10	55	55	IN	YES
TV	P009	Rosopsida	Fagales	Fagaceae	Quercus	Quercus	p	1	A	8.2425	monokultura	hospodarska	B	35	0	hospodarska0	monokulturahospodarska	B	50.6	21.1	7	5	90.4628	10	55	55	IN	YES
TV	P009	Rosopsida	Fagales	Fagaceae	Quercus	Quercus	p	1	A	8.2425	monokultura	hospodarska	B	35	0	hospodarska0	monokulturahospodarska	B	50.6	21.1	7	5	90.4628	10	55	55	IN	YES
TV	P009	Rosopsida	Fagales	Fagaceae	Quercus	Quercus	p	1	A	8.2425	monokultura	hospodarska	B	35	0	hospodarska0	monokulturahospodarska	B	50.6	21.1	7	5	90.4628	10	55	55	IN	YES
TV	P009	Rosopsida	Fagales	Fagaceae	Quercus	Quercus	p	1	A	8.2425	monokultura	hospodarska	B	35	0	hospodarska0	monokulturahospodarska	B	50.6	21.1	7	5	90.4628	10	55	55	IN	YES
TV	P009	Rosopsida	Fagales	Fagaceae	Quercus	Quercus	p	1	A	8.2425	monokultura	hospodarska	B	35	0	hospodarska0	monokulturahospodarska	B	50.6	21.1	7	5	90.4628	10	55	55	IN	YES
TV	P009	Rosopsida	Fagales	Fagaceae	Quercus	Quercus	p	1	A	8.2425	monokultura	hospodarska	B	35	0	hospodarska0	monokulturahospodarska	B	50.6	21.1	7	5	90.4628	10	55	55	IN	YES
TV	P009	Rosopsida	Fagales	Fagaceae	Quercus	Quercus	p	1	A	8.2425	monokultura	hospodarska	B	35	0	hospodarska0	monokulturahospodarska	B	50.6	21.1	7	5	90.4628	10	55	55	IN	YES
TV	P009	Rosopsida	Fagales	Fagaceae	Quercus	Quercus	p	1	A	8.2425	monokultura	hospodarska	B	35	0	hospodarska0	monokulturahospodarska	B	50.6	21.1	7	5	90.4628	10	55	55	IN	YES
TV	P009	Rosopsida	Fagales	Fagaceae	Quercus	Quercus	p	1	A	8.2425	monokultura	hospodarska	B	35	0	hospodarska0	monokulturahospodarska	B	50.6	21.1	7	5	90.4628	10	55	55	IN	YES
TV	P009	Rosopsida	Fagales	Fagaceae	Quercus	Quercus	p	1	A	8.2425	monokultura	hospodarska	B	35	0	hospodarska0	monokulturahospodarska	B	50.6	21.1	7	5	90.4628	10	55	55	IN	YES
TV	P009	Rosopsida	Fagales	Fagaceae	Quercus	Quercus	p	1	A	8.2425	monokultura	hospodarska	B	35	0	hospodarska0	monokulturahospodarska	B	50.6	21.1	7	5	90.4628	10	55	55	IN	YES
TV	P009	Rosopsida	Fagales	Fagaceae	Quercus	Quercus	p	1	A	8.2425	monokultura	hospodarska	B	35	0	hospodarska0	monokulturahospodarska	B	50.6	21.1	7	5	90.4628	10	55	55	IN	YES
TV	P009	Rosopsida	Fagales	Fagaceae	Quercus	Quercus	p	1	A	8.2425	monokultura	hospodarska	B	35	0	hospodarska0	monokulturahospodarska	B	50.6	21.1	7	5	90.4628	10	55	55	IN	YES
TV	P009	Rosopsida	Fagales	Fagaceae	Quercus	Quercus	p	1	A	8.2425	monokultura	hospodarska	B	35	0	hospodarska0	monokulturahospodarska	B	50.6	21.1	7	5	90.4628	10	55	55	IN	YES
TV	P009	Rosopsida	Fagales	Fagaceae	Quercus	Quercus	p	1	A	8.2425	monokultura	hospodarska	B	35	0	hospodarska0	monokulturahospodarska	B	50.6	21.1	7	5	90.4628	10	55	55	IN	YES
TV	P009	Rosopsida	Fagales	Fagaceae	Quercus	Quercus	p	1	A	8.2425	monokultura	hospodarska	B	35	0	hospodarska0	monokulturahospodarska	B	50.6	21.1	7	5	90.4628	10	55	55	IN	YES
TV	P009	Rosopsida	Fagales	Fagaceae	Quercus	Quercus	p	1	A	8.2425	monokultura	hospodarska	B	35	0	hospodarska0	monokulturahospodarska	B	50.6	21.1	7	5	90.4628	10	55	55	IN	YES
TV	P009	Rosopsida	Fagales	Fagaceae	Quercus	Quercus	p	1	A	8.2425	monokultura	hospodarska	B	35	0	hospodarska0	monokulturahospodarska	B	50.6	21.1	7	5	90.4628	10	55	55	IN	YES
TV	P009	Rosopsida	Fagales	Fagaceae	Quercus	Quercus	p	1	A	8.2425	monokultura	hospodarska	B	35	0	hospodarska0	monokulturahospodarska	B	50.6	21.1	7	5	90.4628	10	55	55	IN	YES
TV	P009	Rosopsida	Fagales	Fagaceae	Quercus	Quercus	p	1	A	8.2425	monokultura	hospodarska	B	35	0	hospodarska0	monokulturahospodarska	B	50.6	21.1	7	5	90.4628	10	55	55	IN	YES
TV	P009	Rosopsida	Fagales	Fagaceae	Quercus	Quercus	p	1	A	8.2425	monokultura	hospodarska	B	35	0	hospodarska0	monokulturahospodarska	B	50.6	21.1	7	5	90.4628	10	55	55	IN	YES
TV	P009	Rosopsida	Fagales	Fagaceae	Quercus	Quercus	p	1	A	8.2425	monokultura	hospodarska	B	35	0	hospodarska0	monokulturahospodarska	B	50.6	21.1	7	5	90.4628	10	55	55	IN	YES
TV	P009	Rosopsida	Fagales	Fagaceae	Quercus	Quercus	p	1	A	8.2425	monokultura	hospodarska	B	35	0	hospodarska0	monokulturahospodarska	B	50.6	21.1	7	5	90.4628	10	55	55	IN	YES
TV	P009	Rosopsida	Fagales	Fagaceae	Quercus	Quercus	p	1	A	8.2425	monokultura	hospodarska	B	35	0	hospodarska0	monokulturahospodarska	B	50.6	21.1	7	5	90.4628	10	55	55	IN	YES
TV	P009	Rosopsida	Fagales	Fagaceae	Quercus	Quercus	p	1	A	8.2425	monokultura	hospodarska	B	35	0	hospodarska0	monokulturahospodarska	B	50.6	21.1	7	5	90.4628	10	55	55	IN	YES
TV	P009	Rosopsida	Fagales	Fagaceae	Quercus	Quercus	p	1	A	8.2425	monokultura	hospodarska	B	35	0	hospodarska0	monokulturahospodarska	B	50.6	21.1	7	5	90.4628	10	55	55	IN	YES
TV	P009	Rosopsida	Fagales	Fagaceae	Quercus	Quercus	p	1	A	8.2425	monokultura	hospodarska	B	35	0	hospodarska0	monokulturahospodarska	B	50.6	21.1	7	5	90.4628	10	55	55	IN	YES
TV	P009	Rosopsida	Fagales	Fagaceae	Quercus	Quercus	p	1	A	8.2425	monokultura	hospodarska	B	35	0	hospodarska0	monokulturahospodarska	B	50.6	21.1	7	5	90.4628	10	55	55	IN	YES
TV	P009	Rosopsida	Fagales	Fagaceae	Quercus	Quercus	p	1	A	8.2425	monokultura	hospodarska	B	35	0	hospodarska0	monokulturahospodarska	B	50.6	21.1	7	5	90.4628	10	55	55	IN	YES
TV	P009	Rosopsida	Fagales	Fagaceae	Quercus	Quercus	p	1	A	8.2425	monokultura	hospodarska	B	35	0	hospodarska0	monokulturahospodarska	B	50.6	21.1	7	5	90.4628	10	55	55	IN	YES
TV	P009	Rosopsida	Fagales	Fagaceae	Quercus	Quercus	p	1	A	8.2425	monokultura	hospodarska	B	35	0	hospodarska0	monokulturahospodarska	B	50.6	21.1	7	5	90.4628	10	55	55	IN	YES
TV	P009	Rosopsida	Fagales	Fagaceae	Quercus	Quercus	p	1	A	8.2425	monokultura	hospodarska	B	35	0	hospodarska0	monokulturahospodarska	B	50.6	21.1	7	5	90.4628	10	55	55	IN	YES
TV	P009	Rosopsida	Fagales	Fagaceae	Quercus	Quercus	p	1	A	8.2425	monokultura	hospodarska	B	35	0	hospodarska0	monokulturahospodarska	B	50.6	21.1	7	5	90.4628	10	55	55	IN	YES
TV	P009	Rosopsida	Fagales	Fagaceae	Quercus	Quercus	p	1	A	8.2425	monokultura	hospodarska	B	35	0	hospodarska0	monokulturahospodarska	B	50.6	21.1	7	5	90.4628	10	55	55	IN	YES
TV	P009	Rosopsida	Fagales	Fagaceae	Quercus	Quercus	p	1	A	8.2425	monokultura	hospodarska	B	35	0	hospodarska0	monokulturahospodarska	B	50.6	21.1	7	5	90.4628	10	55	55	IN	YES
TV	P009	Rosopsida	Fagales	Fagaceae	Quercus	Quercus	p	1	A	8.2425	monokultura	hospodarska	B	35	0	hospodarska0	monokulturahospodarska	B	50.6	21.1	7	5	90.4628	10	55	55	IN	YES
TV	P009	Rosopsida	Fagales	Fagaceae	Quercus	Quercus	p	1	A	8.2425	monokultura	hospodarska	B	35	0	hospodarska0	monokulturahospodarska	B	50.6	21.1	7	5	90.4628	10	55	55	IN	YES
TV	P009	Rosopsida	Fagales	Fagaceae	Quercus	Quercus	p	1	A	8.2425	monokultura	hospodarska	B	35	0	hospodarska0	monokulturahospodarska	B	50.6	21.1	7	5	90.4628	10	55	55	IN	YES
TV	P009	Rosopsida	Fagales	Fagaceae	Quercus	Quercus	p	1	A	8.2425	monokultura	hospodarska	B	35	0	hospodarska0	monokulturahospodarska	B	50.6	21.1	7	5	90.4628	10	55	55	IN	YES
TV	P009	Rosopsida	Fagales	Fagaceae	Quercus	Quercus	p	1	A	8.2425	monokultura	hospodarska	B	35	0	hospodarska0	monokulturahospodarska	B	50.6	21.1	7	5	90.4628	10	55	55	IN	YES
TV	P009	Rosopsida	Fagales	Fagaceae	Quercus	Quercus	p	1	A	8.2425	monokultura	hospodarska	B	35	0	hospodarska0	monokulturahospodarska	B	50.6	21.1	7	5	90.4628	10	55	55	IN	YES
TV	P009	Rosopsida	Sapindales	Sapindaceae	Acer	Acer_campestre	n	2.5	A	4.90625	monokultura	ostatni	B	40	0	ostatni0	monokulturaostatni	B	50.6	21.1	7	5	90.4628	10	55	55	IN	YES
TV	P009	Rosopsida	Lamiales	Oleaceae	Fraxinus	Fraxinus	n	2.5	A	6.6725	monokultura	hospodarska	B	40	0	hospodarska0	monokulturahospodarska	B	50.6	21.1	7	5	90.4628	10	55	55	IN	YES
TV	P009	Rosopsida	Lamiales	Oleaceae	Fraxinus	Fraxinus	n	2.5	A	6.6725	monokultura	hospodarska	B	40	0	hospodarska0	monokulturahospodarska	B	50.6	21.1	7	5	90.4628	10	55	55	IN	YES
TV	P009	Rosopsida	Lamiales	Oleaceae	Fraxinus	Fraxinus	n	2.5	A	6.6725	monokultura	hospodarska	B	40	0	hospodarska0	monokulturahospodarska	B	50.6	21.1	7	5	90.4628	10	55	55	IN	YES
TV	P009	Rosopsida	Lamiales	Oleaceae	Fraxinus	Fraxinus	n	2.5	A	6.6725	monokultura	hospodarska	B	40	0	hospodarska0	monokulturahospodarska	B	50.6	21.1	7	5	90.4628	10	55	55	IN	YES
TV	P009	Rosopsida	Lamiales	Oleaceae	Fraxinus	Fraxinus	n	2.5	A	6.6725	monokultura	hospodarska	B	40	0	hospodarska0	monokulturahospodarska	B	50.6	21.1	7	5	90.4628	10	55	55	IN	YES
TV	P009	Rosopsida	Lamiales	Oleaceae	Fraxinus	Fraxinus	n	2.5	A	6.6725	monokultura	hospodarska	B	40	0	hospodarska0	monokulturahospodarska	B	50.6	21.1	7	5	90.4628	10	55	55	IN	YES
TV	P009	Rosopsida	Fagales	Fagaceae	Quercus	Quercus	p	68	B	1478.94	monokultura	hospodarska	B	40	0	hospodarska0	monokulturahospodarska	D	50.6	21.1	7	5	90.4628	10	55	55	IN	YES
TV	P009	Rosopsida	Fagales	Fagaceae	Quercus	Quercus	p	68	B	1478.94	monokultura	hospodarska	B	40	0	hospodarska0	monokulturahospodarska	D	50.6	21.1	7	5	90.4628	10	55	55	IN	YES
TV	P009	Rosopsida	Fagales	Fagaceae	Quercus	Quercus	p	68	B	1478.94	monokultura	hospodarska	B	40	0	hospodarska0	monokulturahospodarska	D	50.6	21.1	7	5	90.4628	10	55	55	IN	YES
TV	P009	Rosopsida	Fagales	Fagaceae	Quercus	Quercus	p	68	B	1478.94	monokultura	hospodarska	B	40	0	hospodarska0	monokulturahospodarska	D	50.6	21.1	7	5	90.4628	10	55	55	IN	YES
TV	P009	Rosopsida	Fagales	Fagaceae	Quercus	Quercus	p	68	B	1478.94	monokultura	hospodarska	B	40	0	hospodarska0	monokulturahospodarska	D	50.6	21.1	7	5	90.4628	10	55	55	IN	YES
TV	P009	Rosopsida	Fagales	Fagaceae	Quercus	Quercus	p	68	B	1478.94	monokultura	hospodarska	B	40	0	hospodarska0	monokulturahospodarska	D	50.6	21.1	7	5	90.4628	10	55	55	IN	YES
TV	P009	Rosopsida	Fagales	Fagaceae	Quercus	Quercus	p	68	B	1478.94	monokultura	hospodarska	B	40	0	hospodarska0	monokulturahospodarska	D	50.6	21.1	7	5	90.4628	10	55	55	IN	YES
TV	P009	Rosopsida	Fagales	Fagaceae	Quercus	Quercus	p	68	B	1478.94	monokultura	hospodarska	B	40	0	hospodarska0	monokulturahospodarska	D	50.6	21.1	7	5	90.4628	10	55	55	IN	YES
TV	P009	Rosopsida	Fagales	Fagaceae	Quercus	Quercus	p	50	B	1373.75	monokultura	hospodarska	B	40	1	hospodarska1	monokulturahospodarska	D	50.6	21.1	7	5	90.4628	10	55	55	IN	YES
TV	P009	Rosopsida	Fagales	Fagaceae	Quercus	Quercus	p	50	B	1373.75	monokultura	hospodarska	B	40	1	hospodarska1	monokulturahospodarska	D	50.6	21.1	7	5	90.4628	10	55	55	IN	YES
TV	P009	Rosopsida	Fagales	Fagaceae	Quercus	Quercus	p	50	B	1373.75	monokultura	hospodarska	B	40	1	hospodarska1	monokulturahospodarska	D	50.6	21.1	7	5	90.4628	10	55	55	IN	YES
TV	P009	Rosopsida	Fagales	Fagaceae	Quercus	Quercus	p	50	B	1373.75	monokultura	hospodarska	B	40	1	hospodarska1	monokulturahospodarska	D	50.6	21.1	7	5	90.4628	10	55	55	IN	YES
TV	P009	Rosopsida	Fagales	Fagaceae	Quercus	Quercus	p	50	B	1373.75	monokultura	hospodarska	B	40	1	hospodarska1	monokulturahospodarska	D	50.6	21.1	7	5	90.4628	10	55	55	IN	YES
TV	P009	Rosopsida	Fagales	Fagaceae	Quercus	Quercus	p	50	B	1373.75	monokultura	hospodarska	B	40	1	hospodarska1	monokulturahospodarska	D	50.6	21.1	7	5	90.4628	10	55	55	IN	YES
TV	P009	Rosopsida	Fagales	Fagaceae	Quercus	Quercus	p	50	B	1373.75	monokultura	hospodarska	B	40	1	hospodarska1	monokulturahospodarska	D	50.6	21.1	7	5	90.4628	10	55	55	IN	YES
TV	P009	Rosopsida	Fagales	Fagaceae	Quercus	Quercus	p	43	B	2665.07	monokultura	hospodarska	B	50	0	hospodarska0	monokulturahospodarska	D	50.6	21.1	7	5	90.4628	10	55	55	IN	YES
TV	P009	Rosopsida	Fagales	Fagaceae	Quercus	Quercus	p	43	B	2665.07	monokultura	hospodarska	B	50	0	hospodarska0	monokulturahospodarska	D	50.6	21.1	7	5	90.4628	10	55	55	IN	YES
TV	P009	Rosopsida	Fagales	Fagaceae	Quercus	Quercus	p	43	B	2665.07	monokultura	hospodarska	B	50	0	hospodarska0	monokulturahospodarska	D	50.6	21.1	7	5	90.4628	10	55	55	IN	YES
TV	P009	Rosopsida	Fagales	Fagaceae	Quercus	Quercus	p	43	B	2665.07	monokultura	hospodarska	B	50	0	hospodarska0	monokulturahospodarska	D	50.6	21.1	7	5	90.4628	10	55	55	IN	YES
TV	P009	Rosopsida	Fagales	Fagaceae	Quercus	Quercus	p	43	B	2665.07	monokultura	hospodarska	B	50	0	hospodarska0	monokulturahospodarska	D	50.6	21.1	7	5	90.4628	10	55	55	IN	YES
TV	P009	Rosopsida	Fagales	Fagaceae	Quercus	Quercus	p	43	B	2665.07	monokultura	hospodarska	B	50	0	hospodarska0	monokulturahospodarska	D	50.6	21.1	7	5	90.4628	10	55	55	IN	YES
TV	P009	Rosopsida	Fagales	Fagaceae	Quercus	Quercus	p	43	B	2665.07	monokultura	hospodarska	B	50	0	hospodarska0	monokulturahospodarska	D	50.6	21.1	7	5	90.4628	10	55	55	IN	YES
TV	P009	Rosopsida	Fagales	Fagaceae	Quercus	Quercus	p	43	B	2665.07	monokultura	hospodarska	B	50	0	hospodarska0	monokulturahospodarska	D	50.6	21.1	7	5	90.4628	10	55	55	IN	YES
TV	P009	Rosopsida	Fagales	Fagaceae	Quercus	Quercus	p	43	B	2665.07	monokultura	hospodarska	B	50	0	hospodarska0	monokulturahospodarska	D	50.6	21.1	7	5	90.4628	10	55	55	IN	YES
TV	P009	Rosopsida	Fagales	Fagaceae	Quercus	Quercus	p	43	B	2665.07	monokultura	hospodarska	B	50	0	hospodarska0	monokulturahospodarska	D	50.6	21.1	7	5	90.4628	10	55	55	IN	YES
TV	P009	Rosopsida	Fagales	Fagaceae	Quercus	Quercus	p	43	B	2665.07	monokultura	hospodarska	B	50	0	hospodarska0	monokulturahospodarska	D	50.6	21.1	7	5	90.4628	10	55	55	IN	YES
TV	P009	Rosopsida	Fagales	Fagaceae	Quercus	Quercus	p	43	B	2665.07	monokultura	hospodarska	B	50	0	hospodarska0	monokulturahospodarska	D	50.6	21.1	7	5	90.4628	10	55	55	IN	YES
TV	P009	Rosopsida	Fagales	Fagaceae	Quercus	Quercus	p	43	B	2665.07	monokultura	hospodarska	B	50	0	hospodarska0	monokulturahospodarska	D	50.6	21.1	7	5	90.4628	10	55	55	IN	YES
TV	P009	Rosopsida	Fagales	Fagaceae	Quercus	Quercus	p	43	B	2665.07	monokultura	hospodarska	B	50	0	hospodarska0	monokulturahospodarska	D	50.6	21.1	7	5	90.4628	10	55	55	IN	YES
TV	P009	Rosopsida	Fagales	Fagaceae	Quercus	Quercus	p	43	B	2665.07	monokultura	hospodarska	B	50	0	hospodarska0	monokulturahospodarska	D	50.6	21.1	7	5	90.4628	10	55	55	IN	YES
TV	P009	Rosopsida	Fagales	Fagaceae	Quercus	Quercus	p	43	B	2665.07	monokultura	hospodarska	B	50	0	hospodarska0	monokulturahospodarska	D	50.6	21.1	7	5	90.4628	10	55	55	IN	YES
TV	P009	Rosopsida	Fagales	Fagaceae	Quercus	Quercus	p	43	B	2665.07	monokultura	hospodarska	B	50	0	hospodarska0	monokulturahospodarska	D	50.6	21.1	7	5	90.4628	10	55	55	IN	YES
TV	P009	Rosopsida	Fagales	Fagaceae	Quercus	Quercus	p	43	B	2665.07	monokultura	hospodarska	B	50	0	hospodarska0	monokulturahospodarska	D	50.6	21.1	7	5	90.4628	10	55	55	IN	YES
TV	P009	Rosopsida	Fagales	Fagaceae	Quercus	Quercus	p	43	B	2665.07	monokultura	hospodarska	B	50	0	hospodarska0	monokulturahospodarska	D	50.6	21.1	7	5	90.4628	10	55	55	IN	YES
TV	P009	Rosopsida	Fagales	Fagaceae	Quercus	Quercus	p	43	B	2665.07	monokultura	hospodarska	B	50	0	hospodarska0	monokulturahospodarska	D	50.6	21.1	7	5	90.4628	10	55	55	IN	YES
TV	P009	Rosopsida	Fagales	Fagaceae	Quercus	Quercus	p	43	B	2665.07	monokultura	hospodarska	B	50	0	hospodarska0	monokulturahospodarska	D	50.6	21.1	7	5	90.4628	10	55	55	IN	YES
TV	P009	Rosopsida	Fagales	Fagaceae	Quercus	Quercus	p	43	B	2665.07	monokultura	hospodarska	B	50	0	hospodarska0	monokulturahospodarska	D	50.6	21.1	7	5	90.4628	10	55	55	IN	YES
TV	P009	Rosopsida	Fagales	Fagaceae	Quercus	Quercus	p	43	B	2665.07	monokultura	hospodarska	B	50	0	hospodarska0	monokulturahospodarska	D	50.6	21.1	7	5	90.4628	10	55	55	IN	YES
TV	P009	Rosopsida	Fagales	Fagaceae	Quercus	Quercus	p	15	B	176.625	monokultura	hospodarska	B	50	1	hospodarska1	monokulturahospodarska	D	50.6	21.1	7	5	90.4628	10	55	55	IN	YES
TV	P009	Rosopsida	Fagales	Fagaceae	Quercus	Quercus	p	28	B	2475.11	monokultura	hospodarska	B	55	0	hospodarska0	monokulturahospodarska	D	50.6	21.1	7	5	90.4628	10	55	55	IN	YES
TV	P009	Rosopsida	Fagales	Fagaceae	Quercus	Quercus	p	28	B	2475.11	monokultura	hospodarska	B	55	0	hospodarska0	monokulturahospodarska	D	50.6	21.1	7	5	90.4628	10	55	55	IN	YES
TV	P009	Rosopsida	Fagales	Fagaceae	Quercus	Quercus	p	28	B	2475.11	monokultura	hospodarska	B	55	0	hospodarska0	monokulturahospodarska	D	50.6	21.1	7	5	90.4628	10	55	55	IN	YES
TV	P009	Rosopsida	Fagales	Fagaceae	Quercus	Quercus	p	28	B	2475.11	monokultura	hospodarska	B	55	0	hospodarska0	monokulturahospodarska	D	50.6	21.1	7	5	90.4628	10	55	55	IN	YES
TV	P009	Rosopsida	Fagales	Fagaceae	Quercus	Quercus	p	28	B	2475.11	monokultura	hospodarska	B	55	0	hospodarska0	monokulturahospodarska	D	50.6	21.1	7	5	90.4628	10	55	55	IN	YES
TV	P009	Rosopsida	Fagales	Fagaceae	Quercus	Quercus	p	28	B	2475.11	monokultura	hospodarska	B	55	0	hospodarska0	monokulturahospodarska	D	50.6	21.1	7	5	90.4628	10	55	55	IN	YES
TV	P009	Rosopsida	Fagales	Fagaceae	Quercus	Quercus	p	28	B	2475.11	monokultura	hospodarska	B	55	0	hospodarska0	monokulturahospodarska	D	50.6	21.1	7	5	90.4628	10	55	55	IN	YES
TV	P009	Rosopsida	Fagales	Fagaceae	Quercus	Quercus	p	28	B	2475.11	monokultura	hospodarska	B	55	0	hospodarska0	monokulturahospodarska	D	50.6	21.1	7	5	90.4628	10	55	55	IN	YES
TV	P009	Rosopsida	Fagales	Fagaceae	Quercus	Quercus	p	28	B	2475.11	monokultura	hospodarska	B	55	0	hospodarska0	monokulturahospodarska	D	50.6	21.1	7	5	90.4628	10	55	55	IN	YES
TV	P009	Rosopsida	Fagales	Fagaceae	Quercus	Quercus	p	28	B	2475.11	monokultura	hospodarska	B	55	0	hospodarska0	monokulturahospodarska	D	50.6	21.1	7	5	90.4628	10	55	55	IN	YES
TV	P009	Rosopsida	Fagales	Fagaceae	Quercus	Quercus	p	28	B	2475.11	monokultura	hospodarska	B	55	0	hospodarska0	monokulturahospodarska	D	50.6	21.1	7	5	90.4628	10	55	55	IN	YES
TV	P009	Rosopsida	Fagales	Fagaceae	Quercus	Quercus	p	28	B	2475.11	monokultura	hospodarska	B	55	0	hospodarska0	monokulturahospodarska	D	50.6	21.1	7	5	90.4628	10	55	55	IN	YES
TV	P009	Rosopsida	Fagales	Fagaceae	Quercus	Quercus	p	28	B	2475.11	monokultura	hospodarska	B	55	0	hospodarska0	monokulturahospodarska	D	50.6	21.1	7	5	90.4628	10	55	55	IN	YES
TV	P009	Rosopsida	Fagales	Fagaceae	Quercus	Quercus	p	28	B	2475.11	monokultura	hospodarska	B	55	0	hospodarska0	monokulturahospodarska	D	50.6	21.1	7	5	90.4628	10	55	55	IN	YES
TV	P009	Rosopsida	Fagales	Fagaceae	Quercus	Quercus	p	28	B	2475.11	monokultura	hospodarska	B	55	0	hospodarska0	monokulturahospodarska	D	50.6	21.1	7	5	90.4628	10	55	55	IN	YES
TV	P009	Rosopsida	Fagales	Fagaceae	Quercus	Quercus	p	28	B	2475.11	monokultura	hospodarska	B	55	0	hospodarska0	monokulturahospodarska	D	50.6	21.1	7	5	90.4628	10	55	55	IN	YES
TV	P009	Rosopsida	Fagales	Fagaceae	Quercus	Quercus	p	28	B	2475.11	monokultura	hospodarska	B	55	0	hospodarska0	monokulturahospodarska	D	50.6	21.1	7	5	90.4628	10	55	55	IN	YES
TV	P009	Rosopsida	Fagales	Fagaceae	Quercus	Quercus	p	28	B	2475.11	monokultura	hospodarska	B	55	0	hospodarska0	monokulturahospodarska	D	50.6	21.1	7	5	90.4628	10	55	55	IN	YES
TV	P009	Rosopsida	Fagales	Fagaceae	Quercus	Quercus	p	28	B	2475.11	monokultura	hospodarska	B	55	0	hospodarska0	monokulturahospodarska	D	50.6	21.1	7	5	90.4628	10	55	55	IN	YES
TV	P010	Rosopsida	Sapindales	Sapindaceae	Acer	Acer_campestre	n	6	B	58.09	monokultura	ostatni	A	5	0	ostatni0	monokulturaostatni	C	37.25	16.125	7	4	92.5879	10	40	40	IN	YES
TV	P010	Rosopsida	Sapindales	Sapindaceae	Acer	Acer_campestre	n	6	B	58.09	monokultura	ostatni	A	5	0	ostatni0	monokulturaostatni	C	37.25	16.125	7	4	92.5879	10	40	40	IN	YES
TV	P010	Rosopsida	Sapindales	Sapindaceae	Acer	Acer_campestre	n	6	B	58.09	monokultura	ostatni	A	5	0	ostatni0	monokulturaostatni	C	37.25	16.125	7	4	92.5879	10	40	40	IN	YES
TV	P010	Rosopsida	Sapindales	Sapindaceae	Acer	Acer_campestre	n	6	B	58.09	monokultura	ostatni	A	5	0	ostatni0	monokulturaostatni	C	37.25	16.125	7	4	92.5879	10	40	40	IN	YES
TV	P010	Rosopsida	Sapindales	Sapindaceae	Acer	Acer_campestre	n	6	B	58.09	monokultura	ostatni	A	5	0	ostatni0	monokulturaostatni	C	37.25	16.125	7	4	92.5879	10	40	40	IN	YES
TV	P010	Rosopsida	Sapindales	Sapindaceae	Acer	Acer_campestre	n	6	B	58.09	monokultura	ostatni	A	5	0	ostatni0	monokulturaostatni	C	37.25	16.125	7	4	92.5879	10	40	40	IN	YES
TV	P010	Rosopsida	Sapindales	Sapindaceae	Acer	Acer_campestre	n	6	B	58.09	monokultura	ostatni	A	5	0	ostatni0	monokulturaostatni	C	37.25	16.125	7	4	92.5879	10	40	40	IN	YES
TV	P010	Rosopsida	Sapindales	Sapindaceae	Acer	Acer_campestre	n	6	B	58.09	monokultura	ostatni	A	5	0	ostatni0	monokulturaostatni	C	37.25	16.125	7	4	92.5879	10	40	40	IN	YES
TV	P010	Rosopsida	Sapindales	Sapindaceae	Acer	Acer_campestre	n	6	B	58.09	monokultura	ostatni	A	5	0	ostatni0	monokulturaostatni	C	37.25	16.125	7	4	92.5879	10	40	40	IN	YES
TV	P010	Rosopsida	Sapindales	Sapindaceae	Acer	Acer_campestre	n	6	B	58.09	monokultura	ostatni	A	5	0	ostatni0	monokulturaostatni	C	37.25	16.125	7	4	92.5879	10	40	40	IN	YES
TV	P010	Rosopsida	Sapindales	Sapindaceae	Acer	Acer_campestre	n	6	B	58.09	monokultura	ostatni	A	5	0	ostatni0	monokulturaostatni	C	37.25	16.125	7	4	92.5879	10	40	40	IN	YES
TV	P010	Rosopsida	Sapindales	Sapindaceae	Acer	Acer_campestre	n	6	B	58.09	monokultura	ostatni	A	5	0	ostatni0	monokulturaostatni	C	37.25	16.125	7	4	92.5879	10	40	40	IN	YES
TV	P010	Rosopsida	Sapindales	Sapindaceae	Acer	Acer_campestre	n	6	B	58.09	monokultura	ostatni	A	5	0	ostatni0	monokulturaostatni	C	37.25	16.125	7	4	92.5879	10	40	40	IN	YES
TV	P010	Rosopsida	Sapindales	Sapindaceae	Acer	Acer_campestre	n	6	B	58.09	monokultura	ostatni	A	5	0	ostatni0	monokulturaostatni	C	37.25	16.125	7	4	92.5879	10	40	40	IN	YES
TV	P010	Rosopsida	Sapindales	Sapindaceae	Acer	Acer_campestre	n	6	B	58.09	monokultura	ostatni	A	5	0	ostatni0	monokulturaostatni	C	37.25	16.125	7	4	92.5879	10	40	40	IN	YES
TV	P010	Rosopsida	Sapindales	Sapindaceae	Acer	Acer_campestre	n	6	B	58.09	monokultura	ostatni	A	5	0	ostatni0	monokulturaostatni	C	37.25	16.125	7	4	92.5879	10	40	40	IN	YES
TV	P010	Rosopsida	Sapindales	Sapindaceae	Acer	Acer_campestre	n	6	B	58.09	monokultura	ostatni	A	5	0	ostatni0	monokulturaostatni	C	37.25	16.125	7	4	92.5879	10	40	40	IN	YES
TV	P010	Rosopsida	Sapindales	Sapindaceae	Acer	Acer_campestre	n	6	B	58.09	monokultura	ostatni	A	5	0	ostatni0	monokulturaostatni	C	37.25	16.125	7	4	92.5879	10	40	40	IN	YES
TV	P010	Rosopsida	Sapindales	Sapindaceae	Acer	Acer_campestre	n	6	B	58.09	monokultura	ostatni	A	5	0	ostatni0	monokulturaostatni	C	37.25	16.125	7	4	92.5879	10	40	40	IN	YES
TV	P010	Rosopsida	Sapindales	Sapindaceae	Acer	Acer_campestre	n	6	B	58.09	monokultura	ostatni	A	5	0	ostatni0	monokulturaostatni	C	37.25	16.125	7	4	92.5879	10	40	40	IN	YES
TV	P010	Rosopsida	Sapindales	Sapindaceae	Acer	Acer_campestre	n	6	B	58.09	monokultura	ostatni	A	5	0	ostatni0	monokulturaostatni	C	37.25	16.125	7	4	92.5879	10	40	40	IN	YES
TV	P010	Rosopsida	Sapindales	Sapindaceae	Acer	Acer_campestre	n	6	B	58.09	monokultura	ostatni	A	5	0	ostatni0	monokulturaostatni	C	37.25	16.125	7	4	92.5879	10	40	40	IN	YES
TV	P010	Rosopsida	Sapindales	Sapindaceae	Acer	Acer_campestre	n	6	B	58.09	monokultura	ostatni	A	5	0	ostatni0	monokulturaostatni	C	37.25	16.125	7	4	92.5879	10	40	40	IN	YES
TV	P010	Rosopsida	Sapindales	Sapindaceae	Acer	Acer_campestre	n	6	B	58.09	monokultura	ostatni	A	5	0	ostatni0	monokulturaostatni	C	37.25	16.125	7	4	92.5879	10	40	40	IN	YES
TV	P010	Rosopsida	Sapindales	Sapindaceae	Acer	Acer_campestre	n	6	B	58.09	monokultura	ostatni	A	5	0	ostatni0	monokulturaostatni	C	37.25	16.125	7	4	92.5879	10	40	40	IN	YES
TV	P010	Rosopsida	Sapindales	Sapindaceae	Acer	Acer_campestre	n	6	B	58.09	monokultura	ostatni	A	5	0	ostatni0	monokulturaostatni	C	37.25	16.125	7	4	92.5879	10	40	40	IN	YES
TV	P010	Rosopsida	Sapindales	Sapindaceae	Acer	Acer_campestre	n	6	B	58.09	monokultura	ostatni	A	5	0	ostatni0	monokulturaostatni	C	37.25	16.125	7	4	92.5879	10	40	40	IN	YES
TV	P010	Rosopsida	Sapindales	Sapindaceae	Acer	Acer_campestre	n	6	B	58.09	monokultura	ostatni	A	5	0	ostatni0	monokulturaostatni	C	37.25	16.125	7	4	92.5879	10	40	40	IN	YES
TV	P010	Rosopsida	Sapindales	Sapindaceae	Acer	Acer_campestre	n	6	B	58.09	monokultura	ostatni	A	5	0	ostatni0	monokulturaostatni	C	37.25	16.125	7	4	92.5879	10	40	40	IN	YES
TV	P010	Rosopsida	Sapindales	Sapindaceae	Acer	Acer_campestre	n	6	B	58.09	monokultura	ostatni	A	5	0	ostatni0	monokulturaostatni	C	37.25	16.125	7	4	92.5879	10	40	40	IN	YES
TV	P010	Rosopsida	Sapindales	Sapindaceae	Acer	Acer_campestre	n	6	B	58.09	monokultura	ostatni	A	5	0	ostatni0	monokulturaostatni	C	37.25	16.125	7	4	92.5879	10	40	40	IN	YES
TV	P010	Rosopsida	Sapindales	Sapindaceae	Acer	Acer_campestre	n	6	B	58.09	monokultura	ostatni	A	5	0	ostatni0	monokulturaostatni	C	37.25	16.125	7	4	92.5879	10	40	40	IN	YES
TV	P010	Rosopsida	Sapindales	Sapindaceae	Acer	Acer_campestre	n	6	B	58.09	monokultura	ostatni	A	5	0	ostatni0	monokulturaostatni	C	37.25	16.125	7	4	92.5879	10	40	40	IN	YES
TV	P010	Rosopsida	Sapindales	Sapindaceae	Acer	Acer_campestre	n	6	B	58.09	monokultura	ostatni	A	5	0	ostatni0	monokulturaostatni	C	37.25	16.125	7	4	92.5879	10	40	40	IN	YES
TV	P010	Rosopsida	Sapindales	Sapindaceae	Acer	Acer_campestre	n	6	B	58.09	monokultura	ostatni	A	5	0	ostatni0	monokulturaostatni	C	37.25	16.125	7	4	92.5879	10	40	40	IN	YES
TV	P010	Rosopsida	Sapindales	Sapindaceae	Acer	Acer_campestre	n	6	B	58.09	monokultura	ostatni	A	5	0	ostatni0	monokulturaostatni	C	37.25	16.125	7	4	92.5879	10	40	40	IN	YES
TV	P010	Rosopsida	Sapindales	Sapindaceae	Acer	Acer_campestre	n	6	B	58.09	monokultura	ostatni	A	5	0	ostatni0	monokulturaostatni	C	37.25	16.125	7	4	92.5879	10	40	40	IN	YES
TV	P010	Rosopsida	Sapindales	Sapindaceae	Acer	Acer_campestre	n	6	B	58.09	monokultura	ostatni	A	5	0	ostatni0	monokulturaostatni	C	37.25	16.125	7	4	92.5879	10	40	40	IN	YES
TV	P010	Rosopsida	Sapindales	Sapindaceae	Acer	Acer_campestre	n	6	B	58.09	monokultura	ostatni	A	5	0	ostatni0	monokulturaostatni	C	37.25	16.125	7	4	92.5879	10	40	40	IN	YES
TV	P010	Rosopsida	Sapindales	Sapindaceae	Acer	Acer_campestre	n	6	B	58.09	monokultura	ostatni	A	5	0	ostatni0	monokulturaostatni	C	37.25	16.125	7	4	92.5879	10	40	40	IN	YES
TV	P010	Rosopsida	Sapindales	Sapindaceae	Acer	Acer_campestre	n	6	B	58.09	monokultura	ostatni	A	5	0	ostatni0	monokulturaostatni	C	37.25	16.125	7	4	92.5879	10	40	40	IN	YES
TV	P010	Rosopsida	Sapindales	Sapindaceae	Acer	Acer_campestre	n	6	B	58.09	monokultura	ostatni	A	5	0	ostatni0	monokulturaostatni	C	37.25	16.125	7	4	92.5879	10	40	40	IN	YES
TV	P010	Rosopsida	Sapindales	Sapindaceae	Acer	Acer_campestre	n	6	B	58.09	monokultura	ostatni	A	5	0	ostatni0	monokulturaostatni	C	37.25	16.125	7	4	92.5879	10	40	40	IN	YES
TV	P010	Rosopsida	Sapindales	Sapindaceae	Acer	Acer_campestre	n	6	B	58.09	monokultura	ostatni	A	5	0	ostatni0	monokulturaostatni	C	37.25	16.125	7	4	92.5879	10	40	40	IN	YES
TV	P010	Rosopsida	Rosales	Rosaceae	Crataegus	Crataegus	n	2	A	1.57	monokultura	ostatni	A	5	0	ostatni0	monokulturaostatni	A	37.25	16.125	7	4	92.5879	10	40	40	IN	YES
TV	P010	Rosopsida	Rosales	Rosaceae	Crataegus	Crataegus	n	1	A	0.785	monokultura	ostatni	A	5	1	ostatni1	monokulturaostatni	A	37.25	16.125	7	4	92.5879	10	40	40	IN	YES
TV	P010	Rosopsida	Lamiales	Oleaceae	Fraxinus	Fraxinus	n	1.5	A	2.355	monokultura	hospodarska	A	5	0	hospodarska0	monokulturahospodarska	A	37.25	16.125	7	4	92.5879	10	40	40	IN	YES
TV	P010	Rosopsida	Lamiales	Oleaceae	Fraxinus	Fraxinus	n	1.5	A	2.355	monokultura	hospodarska	A	5	0	hospodarska0	monokulturahospodarska	A	37.25	16.125	7	4	92.5879	10	40	40	IN	YES
TV	P010	Rosopsida	Lamiales	Oleaceae	Fraxinus	Fraxinus	n	1.5	A	2.355	monokultura	hospodarska	A	5	0	hospodarska0	monokulturahospodarska	A	37.25	16.125	7	4	92.5879	10	40	40	IN	YES
TV	P010	Rosopsida	Lamiales	Oleaceae	Fraxinus	Fraxinus	n	1.5	A	2.355	monokultura	hospodarska	A	5	0	hospodarska0	monokulturahospodarska	A	37.25	16.125	7	4	92.5879	10	40	40	IN	YES
TV	P010	Rosopsida	Lamiales	Oleaceae	Fraxinus	Fraxinus	n	1.5	A	2.355	monokultura	hospodarska	A	5	0	hospodarska0	monokulturahospodarska	A	37.25	16.125	7	4	92.5879	10	40	40	IN	YES
TV	P010	Rosopsida	Lamiales	Oleaceae	Fraxinus	Fraxinus	n	1.5	A	2.355	monokultura	hospodarska	A	5	0	hospodarska0	monokulturahospodarska	A	37.25	16.125	7	4	92.5879	10	40	40	IN	YES
TV	P010	Rosopsida	Rosales	Rosaceae	Prunus	Prunus_spinosa	n	1	A	6.28	monokultura	ostatni	A	5	0	ostatni0	monokulturaostatni	A	37.25	16.125	7	4	92.5879	10	40	40	IN	YES
TV	P010	Rosopsida	Rosales	Rosaceae	Prunus	Prunus_spinosa	n	1	A	6.28	monokultura	ostatni	A	5	0	ostatni0	monokulturaostatni	A	37.25	16.125	7	4	92.5879	10	40	40	IN	YES
TV	P010	Rosopsida	Rosales	Rosaceae	Prunus	Prunus_spinosa	n	1	A	6.28	monokultura	ostatni	A	5	0	ostatni0	monokulturaostatni	A	37.25	16.125	7	4	92.5879	10	40	40	IN	YES
TV	P010	Rosopsida	Rosales	Rosaceae	Prunus	Prunus_spinosa	n	1	A	6.28	monokultura	ostatni	A	5	0	ostatni0	monokulturaostatni	A	37.25	16.125	7	4	92.5879	10	40	40	IN	YES
TV	P010	Rosopsida	Rosales	Rosaceae	Prunus	Prunus_spinosa	n	1	A	6.28	monokultura	ostatni	A	5	0	ostatni0	monokulturaostatni	A	37.25	16.125	7	4	92.5879	10	40	40	IN	YES
TV	P010	Rosopsida	Rosales	Rosaceae	Prunus	Prunus_spinosa	n	1	A	6.28	monokultura	ostatni	A	5	0	ostatni0	monokulturaostatni	A	37.25	16.125	7	4	92.5879	10	40	40	IN	YES
TV	P010	Rosopsida	Rosales	Rosaceae	Prunus	Prunus_spinosa	n	1	A	6.28	monokultura	ostatni	A	5	0	ostatni0	monokulturaostatni	A	37.25	16.125	7	4	92.5879	10	40	40	IN	YES
TV	P010	Rosopsida	Rosales	Rosaceae	Prunus	Prunus_spinosa	n	1	A	6.28	monokultura	ostatni	A	5	0	ostatni0	monokulturaostatni	A	37.25	16.125	7	4	92.5879	10	40	40	IN	YES
TV	P010	Rosopsida	Rosales	Rosaceae	Rosa	Rosa	NA	4.5	B	16.8775	monokultura	ostatni	A	5	0	ostatni0	monokulturaostatni	C	37.25	16.125	7	4	92.5879	10	40	40	IN	NO
TV	P010	Rosopsida	Rosales	Rosaceae	Rosa	Rosa	NA	4.5	B	16.8775	monokultura	ostatni	A	5	0	ostatni0	monokulturaostatni	C	37.25	16.125	7	4	92.5879	10	40	40	IN	NO
TV	P010	Rosopsida	Rosales	Rosaceae	Rosa	Rosa	NA	4.5	B	16.8775	monokultura	ostatni	A	5	0	ostatni0	monokulturaostatni	C	37.25	16.125	7	4	92.5879	10	40	40	IN	NO
TV	P010	Rosopsida	Rosales	Rosaceae	Rosa	Rosa	NA	4.5	B	16.8775	monokultura	ostatni	A	5	0	ostatni0	monokulturaostatni	C	37.25	16.125	7	4	92.5879	10	40	40	IN	NO
TV	P010	Rosopsida	Rosales	Rosaceae	Rosa	Rosa	NA	4.5	B	16.8775	monokultura	ostatni	A	5	0	ostatni0	monokulturaostatni	C	37.25	16.125	7	4	92.5879	10	40	40	IN	NO
TV	P010	Rosopsida	Rosales	Rosaceae	Rosa	Rosa	NA	4.5	B	16.8775	monokultura	ostatni	A	5	0	ostatni0	monokulturaostatni	C	37.25	16.125	7	4	92.5879	10	40	40	IN	NO
TV	P010	Rosopsida	Rosales	Rosaceae	Rosa	Rosa	NA	4.5	B	16.8775	monokultura	ostatni	A	5	0	ostatni0	monokulturaostatni	C	37.25	16.125	7	4	92.5879	10	40	40	IN	NO
TV	P010	Rosopsida	Rosales	Rosaceae	Rosa	Rosa	NA	4.5	B	16.8775	monokultura	ostatni	A	5	0	ostatni0	monokulturaostatni	C	37.25	16.125	7	4	92.5879	10	40	40	IN	NO
TV	P010	Rosopsida	Rosales	Rosaceae	Rosa	Rosa	NA	4.5	B	16.8775	monokultura	ostatni	A	5	0	ostatni0	monokulturaostatni	C	37.25	16.125	7	4	92.5879	10	40	40	IN	NO
TV	P010	Rosopsida	Rosales	Rosaceae	Rosa	Rosa	NA	4.5	B	16.8775	monokultura	ostatni	A	5	0	ostatni0	monokulturaostatni	C	37.25	16.125	7	4	92.5879	10	40	40	IN	NO
TV	P010	Rosopsida	Rosales	Rosaceae	Rosa	Rosa	NA	4.5	B	16.8775	monokultura	ostatni	A	5	0	ostatni0	monokulturaostatni	C	37.25	16.125	7	4	92.5879	10	40	40	IN	NO
TV	P010	Rosopsida	Sapindales	Sapindaceae	Acer	Acer_campestre	n	20	B	73.005	monokultura	ostatni	A	10	0	ostatni0	monokulturaostatni	C	37.25	16.125	7	4	92.5879	10	40	40	IN	YES
TV	P010	Rosopsida	Sapindales	Sapindaceae	Acer	Acer_campestre	n	20	B	73.005	monokultura	ostatni	A	10	0	ostatni0	monokulturaostatni	C	37.25	16.125	7	4	92.5879	10	40	40	IN	YES
TV	P010	Rosopsida	Sapindales	Sapindaceae	Acer	Acer_campestre	n	20	B	73.005	monokultura	ostatni	A	10	0	ostatni0	monokulturaostatni	C	37.25	16.125	7	4	92.5879	10	40	40	IN	YES
TV	P010	Rosopsida	Sapindales	Sapindaceae	Acer	Acer_campestre	n	20	B	73.005	monokultura	ostatni	A	10	0	ostatni0	monokulturaostatni	C	37.25	16.125	7	4	92.5879	10	40	40	IN	YES
TV	P010	Rosopsida	Sapindales	Sapindaceae	Acer	Acer_campestre	n	20	B	73.005	monokultura	ostatni	A	10	0	ostatni0	monokulturaostatni	C	37.25	16.125	7	4	92.5879	10	40	40	IN	YES
TV	P010	Rosopsida	Sapindales	Sapindaceae	Acer	Acer_campestre	n	20	B	73.005	monokultura	ostatni	A	10	0	ostatni0	monokulturaostatni	C	37.25	16.125	7	4	92.5879	10	40	40	IN	YES
TV	P010	Rosopsida	Sapindales	Sapindaceae	Acer	Acer_campestre	n	20	B	73.005	monokultura	ostatni	A	10	0	ostatni0	monokulturaostatni	C	37.25	16.125	7	4	92.5879	10	40	40	IN	YES
TV	P010	Rosopsida	Sapindales	Sapindaceae	Acer	Acer_campestre	n	20	B	73.005	monokultura	ostatni	A	10	0	ostatni0	monokulturaostatni	C	37.25	16.125	7	4	92.5879	10	40	40	IN	YES
TV	P010	Rosopsida	Sapindales	Sapindaceae	Acer	Acer_campestre	n	20	B	73.005	monokultura	ostatni	A	10	0	ostatni0	monokulturaostatni	C	37.25	16.125	7	4	92.5879	10	40	40	IN	YES
TV	P010	Rosopsida	Sapindales	Sapindaceae	Acer	Acer_campestre	n	20	B	73.005	monokultura	ostatni	A	10	0	ostatni0	monokulturaostatni	C	37.25	16.125	7	4	92.5879	10	40	40	IN	YES
TV	P010	Rosopsida	Sapindales	Sapindaceae	Acer	Acer_campestre	n	20	B	73.005	monokultura	ostatni	A	10	0	ostatni0	monokulturaostatni	C	37.25	16.125	7	4	92.5879	10	40	40	IN	YES
TV	P010	Rosopsida	Sapindales	Sapindaceae	Acer	Acer_campestre	n	20	B	73.005	monokultura	ostatni	A	10	0	ostatni0	monokulturaostatni	C	37.25	16.125	7	4	92.5879	10	40	40	IN	YES
TV	P010	Rosopsida	Sapindales	Sapindaceae	Acer	Acer_campestre	n	20	B	73.005	monokultura	ostatni	A	10	0	ostatni0	monokulturaostatni	C	37.25	16.125	7	4	92.5879	10	40	40	IN	YES
TV	P010	Rosopsida	Sapindales	Sapindaceae	Acer	Acer_campestre	n	20	B	73.005	monokultura	ostatni	A	10	0	ostatni0	monokulturaostatni	C	37.25	16.125	7	4	92.5879	10	40	40	IN	YES
TV	P010	Rosopsida	Sapindales	Sapindaceae	Acer	Acer_campestre	n	20	B	73.005	monokultura	ostatni	A	10	0	ostatni0	monokulturaostatni	C	37.25	16.125	7	4	92.5879	10	40	40	IN	YES
TV	P010	Rosopsida	Sapindales	Sapindaceae	Acer	Acer_campestre	n	20	B	73.005	monokultura	ostatni	A	10	0	ostatni0	monokulturaostatni	C	37.25	16.125	7	4	92.5879	10	40	40	IN	YES
TV	P010	Rosopsida	Sapindales	Sapindaceae	Acer	Acer_campestre	n	20	B	73.005	monokultura	ostatni	A	10	0	ostatni0	monokulturaostatni	C	37.25	16.125	7	4	92.5879	10	40	40	IN	YES
TV	P010	Rosopsida	Sapindales	Sapindaceae	Acer	Acer_campestre	n	20	B	73.005	monokultura	ostatni	A	10	0	ostatni0	monokulturaostatni	C	37.25	16.125	7	4	92.5879	10	40	40	IN	YES
TV	P010	Rosopsida	Sapindales	Sapindaceae	Acer	Acer_campestre	n	20	B	73.005	monokultura	ostatni	A	10	0	ostatni0	monokulturaostatni	C	37.25	16.125	7	4	92.5879	10	40	40	IN	YES
TV	P010	Rosopsida	Sapindales	Sapindaceae	Acer	Acer_campestre	n	20	B	73.005	monokultura	ostatni	A	10	0	ostatni0	monokulturaostatni	C	37.25	16.125	7	4	92.5879	10	40	40	IN	YES
TV	P010	Rosopsida	Sapindales	Sapindaceae	Acer	Acer_campestre	n	20	B	73.005	monokultura	ostatni	A	10	0	ostatni0	monokulturaostatni	C	37.25	16.125	7	4	92.5879	10	40	40	IN	YES
TV	P010	Rosopsida	Sapindales	Sapindaceae	Acer	Acer_campestre	n	6	B	18.84	monokultura	ostatni	A	10	1	ostatni1	monokulturaostatni	C	37.25	16.125	7	4	92.5879	10	40	40	IN	YES
TV	P010	Rosopsida	Sapindales	Sapindaceae	Acer	Acer_campestre	n	6	B	18.84	monokultura	ostatni	A	10	1	ostatni1	monokulturaostatni	C	37.25	16.125	7	4	92.5879	10	40	40	IN	YES
TV	P010	Rosopsida	Sapindales	Sapindaceae	Acer	Acer_campestre	n	6	B	18.84	monokultura	ostatni	A	10	1	ostatni1	monokulturaostatni	C	37.25	16.125	7	4	92.5879	10	40	40	IN	YES
TV	P010	Rosopsida	Rosales	Rosaceae	Crataegus	Crataegus	n	8.5	B	29.4375	monokultura	ostatni	A	10	0	ostatni0	monokulturaostatni	C	37.25	16.125	7	4	92.5879	10	40	40	IN	YES
TV	P010	Rosopsida	Rosales	Rosaceae	Crataegus	Crataegus	n	8.5	B	29.4375	monokultura	ostatni	A	10	0	ostatni0	monokulturaostatni	C	37.25	16.125	7	4	92.5879	10	40	40	IN	YES
TV	P010	Rosopsida	Rosales	Rosaceae	Crataegus	Crataegus	n	8.5	B	29.4375	monokultura	ostatni	A	10	0	ostatni0	monokulturaostatni	C	37.25	16.125	7	4	92.5879	10	40	40	IN	YES
TV	P010	Rosopsida	Rosales	Rosaceae	Crataegus	Crataegus	n	8.5	B	29.4375	monokultura	ostatni	A	10	0	ostatni0	monokulturaostatni	C	37.25	16.125	7	4	92.5879	10	40	40	IN	YES
TV	P010	Rosopsida	Rosales	Rosaceae	Crataegus	Crataegus	n	8.5	B	29.4375	monokultura	ostatni	A	10	0	ostatni0	monokulturaostatni	C	37.25	16.125	7	4	92.5879	10	40	40	IN	YES
TV	P010	Rosopsida	Rosales	Rosaceae	Crataegus	Crataegus	n	8.5	B	29.4375	monokultura	ostatni	A	10	0	ostatni0	monokulturaostatni	C	37.25	16.125	7	4	92.5879	10	40	40	IN	YES
TV	P010	Rosopsida	Rosales	Rosaceae	Crataegus	Crataegus	n	8.5	B	29.4375	monokultura	ostatni	A	10	0	ostatni0	monokulturaostatni	C	37.25	16.125	7	4	92.5879	10	40	40	IN	YES
TV	P010	Rosopsida	Rosales	Rosaceae	Crataegus	Crataegus	n	8.5	B	29.4375	monokultura	ostatni	A	10	0	ostatni0	monokulturaostatni	C	37.25	16.125	7	4	92.5879	10	40	40	IN	YES
TV	P010	Rosopsida	Rosales	Rosaceae	Crataegus	Crataegus	n	8.5	B	29.4375	monokultura	ostatni	A	10	0	ostatni0	monokulturaostatni	C	37.25	16.125	7	4	92.5879	10	40	40	IN	YES
TV	P010	Rosopsida	Rosales	Rosaceae	Crataegus	Crataegus	n	8.5	B	29.4375	monokultura	ostatni	A	10	0	ostatni0	monokulturaostatni	C	37.25	16.125	7	4	92.5879	10	40	40	IN	YES
TV	P010	Rosopsida	Rosales	Rosaceae	Crataegus	Crataegus	n	8.5	B	29.4375	monokultura	ostatni	A	10	0	ostatni0	monokulturaostatni	C	37.25	16.125	7	4	92.5879	10	40	40	IN	YES
TV	P010	Rosopsida	Rosales	Rosaceae	Crataegus	Crataegus	n	8.5	B	29.4375	monokultura	ostatni	A	10	0	ostatni0	monokulturaostatni	C	37.25	16.125	7	4	92.5879	10	40	40	IN	YES
TV	P010	Rosopsida	Lamiales	Oleaceae	Fraxinus	Fraxinus	n	60	B	1805.5	monokultura	hospodarska	A	10	0	hospodarska0	monokulturahospodarska	C	37.25	16.125	7	4	92.5879	10	40	40	IN	YES
TV	P010	Rosopsida	Lamiales	Oleaceae	Fraxinus	Fraxinus	n	60	B	1805.5	monokultura	hospodarska	A	10	0	hospodarska0	monokulturahospodarska	C	37.25	16.125	7	4	92.5879	10	40	40	IN	YES
TV	P010	Rosopsida	Lamiales	Oleaceae	Fraxinus	Fraxinus	n	60	B	1805.5	monokultura	hospodarska	A	10	0	hospodarska0	monokulturahospodarska	C	37.25	16.125	7	4	92.5879	10	40	40	IN	YES
TV	P010	Rosopsida	Lamiales	Oleaceae	Fraxinus	Fraxinus	n	60	B	1805.5	monokultura	hospodarska	A	10	0	hospodarska0	monokulturahospodarska	C	37.25	16.125	7	4	92.5879	10	40	40	IN	YES
TV	P010	Rosopsida	Lamiales	Oleaceae	Fraxinus	Fraxinus	n	60	B	1805.5	monokultura	hospodarska	A	10	0	hospodarska0	monokulturahospodarska	C	37.25	16.125	7	4	92.5879	10	40	40	IN	YES
TV	P010	Rosopsida	Lamiales	Oleaceae	Fraxinus	Fraxinus	n	60	B	1805.5	monokultura	hospodarska	A	10	0	hospodarska0	monokulturahospodarska	C	37.25	16.125	7	4	92.5879	10	40	40	IN	YES
TV	P010	Rosopsida	Rosales	Rosaceae	Prunus	Prunus_spinosa	n	1	A	8.635	monokultura	ostatni	A	10	0	ostatni0	monokulturaostatni	A	37.25	16.125	7	4	92.5879	10	40	40	IN	YES
TV	P010	Rosopsida	Rosales	Rosaceae	Prunus	Prunus_spinosa	n	1	A	8.635	monokultura	ostatni	A	10	0	ostatni0	monokulturaostatni	A	37.25	16.125	7	4	92.5879	10	40	40	IN	YES
TV	P010	Rosopsida	Rosales	Rosaceae	Prunus	Prunus_spinosa	n	1	A	8.635	monokultura	ostatni	A	10	0	ostatni0	monokulturaostatni	A	37.25	16.125	7	4	92.5879	10	40	40	IN	YES
TV	P010	Rosopsida	Rosales	Rosaceae	Prunus	Prunus_spinosa	n	1	A	8.635	monokultura	ostatni	A	10	0	ostatni0	monokulturaostatni	A	37.25	16.125	7	4	92.5879	10	40	40	IN	YES
TV	P010	Rosopsida	Rosales	Rosaceae	Prunus	Prunus_spinosa	n	1	A	8.635	monokultura	ostatni	A	10	0	ostatni0	monokulturaostatni	A	37.25	16.125	7	4	92.5879	10	40	40	IN	YES
TV	P010	Rosopsida	Rosales	Rosaceae	Prunus	Prunus_spinosa	n	1	A	8.635	monokultura	ostatni	A	10	0	ostatni0	monokulturaostatni	A	37.25	16.125	7	4	92.5879	10	40	40	IN	YES
TV	P010	Rosopsida	Rosales	Rosaceae	Prunus	Prunus_spinosa	n	1	A	8.635	monokultura	ostatni	A	10	0	ostatni0	monokulturaostatni	A	37.25	16.125	7	4	92.5879	10	40	40	IN	YES
TV	P010	Rosopsida	Rosales	Rosaceae	Prunus	Prunus_spinosa	n	1	A	8.635	monokultura	ostatni	A	10	0	ostatni0	monokulturaostatni	A	37.25	16.125	7	4	92.5879	10	40	40	IN	YES
TV	P010	Rosopsida	Rosales	Rosaceae	Prunus	Prunus_spinosa	n	1	A	8.635	monokultura	ostatni	A	10	0	ostatni0	monokulturaostatni	A	37.25	16.125	7	4	92.5879	10	40	40	IN	YES
TV	P010	Rosopsida	Rosales	Rosaceae	Prunus	Prunus_spinosa	n	1	A	8.635	monokultura	ostatni	A	10	0	ostatni0	monokulturaostatni	A	37.25	16.125	7	4	92.5879	10	40	40	IN	YES
TV	P010	Rosopsida	Rosales	Rosaceae	Prunus	Prunus_spinosa	n	1	A	8.635	monokultura	ostatni	A	10	0	ostatni0	monokulturaostatni	A	37.25	16.125	7	4	92.5879	10	40	40	IN	YES
TV	P010	Rosopsida	Rosales	Rosaceae	Crataegus	Crataegus	n	1	A	5.495	monokultura	ostatni	B	15	0	ostatni0	monokulturaostatni	B	37.25	16.125	7	4	92.5879	10	40	40	IN	YES
TV	P010	Rosopsida	Rosales	Rosaceae	Crataegus	Crataegus	n	1	A	5.495	monokultura	ostatni	B	15	0	ostatni0	monokulturaostatni	B	37.25	16.125	7	4	92.5879	10	40	40	IN	YES
TV	P010	Rosopsida	Rosales	Rosaceae	Crataegus	Crataegus	n	1	A	5.495	monokultura	ostatni	B	15	0	ostatni0	monokulturaostatni	B	37.25	16.125	7	4	92.5879	10	40	40	IN	YES
TV	P010	Rosopsida	Rosales	Rosaceae	Crataegus	Crataegus	n	1	A	5.495	monokultura	ostatni	B	15	0	ostatni0	monokulturaostatni	B	37.25	16.125	7	4	92.5879	10	40	40	IN	YES
TV	P010	Rosopsida	Rosales	Rosaceae	Crataegus	Crataegus	n	1	A	5.495	monokultura	ostatni	B	15	0	ostatni0	monokulturaostatni	B	37.25	16.125	7	4	92.5879	10	40	40	IN	YES
TV	P010	Rosopsida	Rosales	Rosaceae	Crataegus	Crataegus	n	1	A	5.495	monokultura	ostatni	B	15	0	ostatni0	monokulturaostatni	B	37.25	16.125	7	4	92.5879	10	40	40	IN	YES
TV	P010	Rosopsida	Rosales	Rosaceae	Crataegus	Crataegus	n	1	A	5.495	monokultura	ostatni	B	15	0	ostatni0	monokulturaostatni	B	37.25	16.125	7	4	92.5879	10	40	40	IN	YES
TV	P010	Rosopsida	Lamiales	Oleaceae	Fraxinus	Fraxinus	n	2	A	3.14	monokultura	hospodarska	B	15	0	hospodarska0	monokulturahospodarska	B	37.25	16.125	7	4	92.5879	10	40	40	IN	YES
TV	P010	Rosopsida	Fagales	Fagaceae	Quercus	Quercus	p	6	B	22.765	monokultura	hospodarska	B	15	0	hospodarska0	monokulturahospodarska	D	37.25	16.125	7	4	92.5879	10	40	40	IN	YES
TV	P010	Rosopsida	Fagales	Fagaceae	Quercus	Quercus	p	6	B	22.765	monokultura	hospodarska	B	15	0	hospodarska0	monokulturahospodarska	D	37.25	16.125	7	4	92.5879	10	40	40	IN	YES
TV	P010	Rosopsida	Fagales	Fagaceae	Quercus	Quercus	p	6	B	22.765	monokultura	hospodarska	B	15	0	hospodarska0	monokulturahospodarska	D	37.25	16.125	7	4	92.5879	10	40	40	IN	YES
TV	P010	Rosopsida	Fagales	Fagaceae	Quercus	Quercus	p	6	B	22.765	monokultura	hospodarska	B	15	0	hospodarska0	monokulturahospodarska	D	37.25	16.125	7	4	92.5879	10	40	40	IN	YES
TV	P010	Rosopsida	Fagales	Fagaceae	Quercus	Quercus	p	6	B	22.765	monokultura	hospodarska	B	15	0	hospodarska0	monokulturahospodarska	D	37.25	16.125	7	4	92.5879	10	40	40	IN	YES
TV	P010	Rosopsida	Fagales	Fagaceae	Quercus	Quercus	p	6	B	22.765	monokultura	hospodarska	B	15	0	hospodarska0	monokulturahospodarska	D	37.25	16.125	7	4	92.5879	10	40	40	IN	YES
TV	P010	Rosopsida	Fagales	Fagaceae	Quercus	Quercus	p	6	B	22.765	monokultura	hospodarska	B	15	0	hospodarska0	monokulturahospodarska	D	37.25	16.125	7	4	92.5879	10	40	40	IN	YES
TV	P010	Rosopsida	Fagales	Fagaceae	Quercus	Quercus	p	6	B	22.765	monokultura	hospodarska	B	15	0	hospodarska0	monokulturahospodarska	D	37.25	16.125	7	4	92.5879	10	40	40	IN	YES
TV	P010	Rosopsida	Fagales	Fagaceae	Quercus	Quercus	p	6	B	22.765	monokultura	hospodarska	B	15	0	hospodarska0	monokulturahospodarska	D	37.25	16.125	7	4	92.5879	10	40	40	IN	YES
TV	P010	Rosopsida	Fagales	Fagaceae	Quercus	Quercus	p	6	B	22.765	monokultura	hospodarska	B	15	0	hospodarska0	monokulturahospodarska	D	37.25	16.125	7	4	92.5879	10	40	40	IN	YES
TV	P010	Rosopsida	Fagales	Fagaceae	Quercus	Quercus	p	6	B	22.765	monokultura	hospodarska	B	15	0	hospodarska0	monokulturahospodarska	D	37.25	16.125	7	4	92.5879	10	40	40	IN	YES
TV	P010	Rosopsida	Fagales	Fagaceae	Quercus	Quercus	p	6	B	22.765	monokultura	hospodarska	B	15	0	hospodarska0	monokulturahospodarska	D	37.25	16.125	7	4	92.5879	10	40	40	IN	YES
TV	P010	Rosopsida	Sapindales	Sapindaceae	Acer	Acer_campestre	n	2.5	A	4.90625	monokultura	ostatni	B	20	0	ostatni0	monokulturaostatni	B	37.25	16.125	7	4	92.5879	10	40	40	IN	YES
TV	P010	Rosopsida	Lamiales	Oleaceae	Fraxinus	Fraxinus	n	13	B	49.8475	monokultura	hospodarska	B	20	0	hospodarska0	monokulturahospodarska	D	37.25	16.125	7	4	92.5879	10	40	40	IN	YES
TV	P010	Rosopsida	Lamiales	Oleaceae	Fraxinus	Fraxinus	n	13	B	49.8475	monokultura	hospodarska	B	20	0	hospodarska0	monokulturahospodarska	D	37.25	16.125	7	4	92.5879	10	40	40	IN	YES
TV	P010	Rosopsida	Lamiales	Oleaceae	Fraxinus	Fraxinus	n	13	B	49.8475	monokultura	hospodarska	B	20	0	hospodarska0	monokulturahospodarska	D	37.25	16.125	7	4	92.5879	10	40	40	IN	YES
TV	P010	Rosopsida	Lamiales	Oleaceae	Fraxinus	Fraxinus	n	13	B	49.8475	monokultura	hospodarska	B	20	0	hospodarska0	monokulturahospodarska	D	37.25	16.125	7	4	92.5879	10	40	40	IN	YES
TV	P010	Rosopsida	Lamiales	Oleaceae	Fraxinus	Fraxinus	n	13	B	49.8475	monokultura	hospodarska	B	20	0	hospodarska0	monokulturahospodarska	D	37.25	16.125	7	4	92.5879	10	40	40	IN	YES
TV	P010	Rosopsida	Lamiales	Oleaceae	Fraxinus	Fraxinus	n	13	B	49.8475	monokultura	hospodarska	B	20	0	hospodarska0	monokulturahospodarska	D	37.25	16.125	7	4	92.5879	10	40	40	IN	YES
TV	P010	Rosopsida	Lamiales	Oleaceae	Fraxinus	Fraxinus	n	13	B	49.8475	monokultura	hospodarska	B	20	0	hospodarska0	monokulturahospodarska	D	37.25	16.125	7	4	92.5879	10	40	40	IN	YES
TV	P010	Rosopsida	Lamiales	Oleaceae	Fraxinus	Fraxinus	n	13	B	49.8475	monokultura	hospodarska	B	20	0	hospodarska0	monokulturahospodarska	D	37.25	16.125	7	4	92.5879	10	40	40	IN	YES
TV	P010	Rosopsida	Lamiales	Oleaceae	Fraxinus	Fraxinus	n	13	B	49.8475	monokultura	hospodarska	B	20	0	hospodarska0	monokulturahospodarska	D	37.25	16.125	7	4	92.5879	10	40	40	IN	YES
TV	P010	Rosopsida	Fagales	Fagaceae	Quercus	Quercus	p	12.5	B	38.8575	monokultura	hospodarska	B	20	0	hospodarska0	monokulturahospodarska	D	37.25	16.125	7	4	92.5879	10	40	40	IN	YES
TV	P010	Rosopsida	Fagales	Fagaceae	Quercus	Quercus	p	12.5	B	38.8575	monokultura	hospodarska	B	20	0	hospodarska0	monokulturahospodarska	D	37.25	16.125	7	4	92.5879	10	40	40	IN	YES
TV	P010	Rosopsida	Fagales	Fagaceae	Quercus	Quercus	p	12.5	B	38.8575	monokultura	hospodarska	B	20	0	hospodarska0	monokulturahospodarska	D	37.25	16.125	7	4	92.5879	10	40	40	IN	YES
TV	P010	Rosopsida	Fagales	Fagaceae	Quercus	Quercus	p	12.5	B	38.8575	monokultura	hospodarska	B	20	0	hospodarska0	monokulturahospodarska	D	37.25	16.125	7	4	92.5879	10	40	40	IN	YES
TV	P010	Rosopsida	Fagales	Fagaceae	Quercus	Quercus	p	12.5	B	38.8575	monokultura	hospodarska	B	20	0	hospodarska0	monokulturahospodarska	D	37.25	16.125	7	4	92.5879	10	40	40	IN	YES
TV	P010	Rosopsida	Fagales	Fagaceae	Quercus	Quercus	p	12.5	B	38.8575	monokultura	hospodarska	B	20	0	hospodarska0	monokulturahospodarska	D	37.25	16.125	7	4	92.5879	10	40	40	IN	YES
TV	P010	Rosopsida	Fagales	Fagaceae	Quercus	Quercus	p	12.5	B	38.8575	monokultura	hospodarska	B	20	0	hospodarska0	monokulturahospodarska	D	37.25	16.125	7	4	92.5879	10	40	40	IN	YES
TV	P010	Rosopsida	Fagales	Fagaceae	Quercus	Quercus	p	12.5	B	38.8575	monokultura	hospodarska	B	20	0	hospodarska0	monokulturahospodarska	D	37.25	16.125	7	4	92.5879	10	40	40	IN	YES
TV	P010	Rosopsida	Fagales	Fagaceae	Quercus	Quercus	p	12.5	B	38.8575	monokultura	hospodarska	B	20	0	hospodarska0	monokulturahospodarska	D	37.25	16.125	7	4	92.5879	10	40	40	IN	YES
TV	P010	Rosopsida	Fagales	Fagaceae	Quercus	Quercus	p	12.5	B	38.8575	monokultura	hospodarska	B	20	0	hospodarska0	monokulturahospodarska	D	37.25	16.125	7	4	92.5879	10	40	40	IN	YES
TV	P010	Rosopsida	Fagales	Fagaceae	Quercus	Quercus	p	12.5	B	38.8575	monokultura	hospodarska	B	20	0	hospodarska0	monokulturahospodarska	D	37.25	16.125	7	4	92.5879	10	40	40	IN	YES
TV	P010	Rosopsida	Fagales	Fagaceae	Quercus	Quercus	p	12.5	B	38.8575	monokultura	hospodarska	B	20	0	hospodarska0	monokulturahospodarska	D	37.25	16.125	7	4	92.5879	10	40	40	IN	YES
TV	P010	Rosopsida	Fagales	Fagaceae	Quercus	Quercus	p	12.5	B	38.8575	monokultura	hospodarska	B	20	0	hospodarska0	monokulturahospodarska	D	37.25	16.125	7	4	92.5879	10	40	40	IN	YES
TV	P010	Rosopsida	Fagales	Fagaceae	Quercus	Quercus	p	12.5	B	38.8575	monokultura	hospodarska	B	20	0	hospodarska0	monokulturahospodarska	D	37.25	16.125	7	4	92.5879	10	40	40	IN	YES
TV	P010	Rosopsida	Fagales	Fagaceae	Quercus	Quercus	p	12.5	B	38.8575	monokultura	hospodarska	B	20	0	hospodarska0	monokulturahospodarska	D	37.25	16.125	7	4	92.5879	10	40	40	IN	YES
TV	P010	Rosopsida	Fagales	Fagaceae	Quercus	Quercus	p	12.5	B	38.8575	monokultura	hospodarska	B	20	0	hospodarska0	monokulturahospodarska	D	37.25	16.125	7	4	92.5879	10	40	40	IN	YES
TV	P010	Rosopsida	Rosales	Rosaceae	Rosa	Rosa	NA	6	B	42.39	monokultura	ostatni	B	20	0	ostatni0	monokulturaostatni	D	37.25	16.125	7	4	92.5879	10	40	40	IN	NO
TV	P010	Rosopsida	Rosales	Rosaceae	Rosa	Rosa	NA	6	B	42.39	monokultura	ostatni	B	20	0	ostatni0	monokulturaostatni	D	37.25	16.125	7	4	92.5879	10	40	40	IN	NO
TV	P010	Rosopsida	Rosales	Rosaceae	Rosa	Rosa	NA	6	B	42.39	monokultura	ostatni	B	20	0	ostatni0	monokulturaostatni	D	37.25	16.125	7	4	92.5879	10	40	40	IN	NO
TV	P010	Rosopsida	Rosales	Rosaceae	Rosa	Rosa	NA	6	B	42.39	monokultura	ostatni	B	20	0	ostatni0	monokulturaostatni	D	37.25	16.125	7	4	92.5879	10	40	40	IN	NO
TV	P010	Rosopsida	Rosales	Rosaceae	Rosa	Rosa	NA	6	B	42.39	monokultura	ostatni	B	20	0	ostatni0	monokulturaostatni	D	37.25	16.125	7	4	92.5879	10	40	40	IN	NO
TV	P010	Rosopsida	Rosales	Rosaceae	Rosa	Rosa	NA	6	B	42.39	monokultura	ostatni	B	20	0	ostatni0	monokulturaostatni	D	37.25	16.125	7	4	92.5879	10	40	40	IN	NO
TV	P010	Rosopsida	Rosales	Rosaceae	Rosa	Rosa	NA	6	B	42.39	monokultura	ostatni	B	20	0	ostatni0	monokulturaostatni	D	37.25	16.125	7	4	92.5879	10	40	40	IN	NO
TV	P010	Rosopsida	Rosales	Rosaceae	Rosa	Rosa	NA	6	B	42.39	monokultura	ostatni	B	20	0	ostatni0	monokulturaostatni	D	37.25	16.125	7	4	92.5879	10	40	40	IN	NO
TV	P010	Rosopsida	Rosales	Rosaceae	Rosa	Rosa	NA	6	B	42.39	monokultura	ostatni	B	20	0	ostatni0	monokulturaostatni	D	37.25	16.125	7	4	92.5879	10	40	40	IN	NO
TV	P010	Rosopsida	Rosales	Rosaceae	Rosa	Rosa	NA	6	B	42.39	monokultura	ostatni	B	20	0	ostatni0	monokulturaostatni	D	37.25	16.125	7	4	92.5879	10	40	40	IN	NO
TV	P010	Rosopsida	Rosales	Rosaceae	Rosa	Rosa	NA	6	B	42.39	monokultura	ostatni	B	20	0	ostatni0	monokulturaostatni	D	37.25	16.125	7	4	92.5879	10	40	40	IN	NO
TV	P010	Rosopsida	Rosales	Rosaceae	Rosa	Rosa	NA	6	B	42.39	monokultura	ostatni	B	20	0	ostatni0	monokulturaostatni	D	37.25	16.125	7	4	92.5879	10	40	40	IN	NO
TV	P010	Rosopsida	Rosales	Rosaceae	Rosa	Rosa	NA	6	B	42.39	monokultura	ostatni	B	20	0	ostatni0	monokulturaostatni	D	37.25	16.125	7	4	92.5879	10	40	40	IN	NO
TV	P010	Rosopsida	Rosales	Rosaceae	Rosa	Rosa	NA	6	B	42.39	monokultura	ostatni	B	20	0	ostatni0	monokulturaostatni	D	37.25	16.125	7	4	92.5879	10	40	40	IN	NO
TV	P010	Rosopsida	Rosales	Rosaceae	Rosa	Rosa	NA	6	B	42.39	monokultura	ostatni	B	20	0	ostatni0	monokulturaostatni	D	37.25	16.125	7	4	92.5879	10	40	40	IN	NO
TV	P010	Rosopsida	Rosales	Rosaceae	Rosa	Rosa	NA	6	B	42.39	monokultura	ostatni	B	20	0	ostatni0	monokulturaostatni	D	37.25	16.125	7	4	92.5879	10	40	40	IN	NO
TV	P010	Rosopsida	Rosales	Rosaceae	Rosa	Rosa	NA	6	B	42.39	monokultura	ostatni	B	20	0	ostatni0	monokulturaostatni	D	37.25	16.125	7	4	92.5879	10	40	40	IN	NO
TV	P010	Rosopsida	Rosales	Rosaceae	Rosa	Rosa	NA	6	B	42.39	monokultura	ostatni	B	20	0	ostatni0	monokulturaostatni	D	37.25	16.125	7	4	92.5879	10	40	40	IN	NO
TV	P010	Rosopsida	Rosales	Rosaceae	Rosa	Rosa	NA	6	B	42.39	monokultura	ostatni	B	20	0	ostatni0	monokulturaostatni	D	37.25	16.125	7	4	92.5879	10	40	40	IN	NO
TV	P010	Rosopsida	Rosales	Rosaceae	Rosa	Rosa	NA	6	B	42.39	monokultura	ostatni	B	20	0	ostatni0	monokulturaostatni	D	37.25	16.125	7	4	92.5879	10	40	40	IN	NO
TV	P010	Rosopsida	Rosales	Rosaceae	Rosa	Rosa	NA	6	B	42.39	monokultura	ostatni	B	20	0	ostatni0	monokulturaostatni	D	37.25	16.125	7	4	92.5879	10	40	40	IN	NO
TV	P010	Rosopsida	Sapindales	Sapindaceae	Acer	Acer_campestre	n	4	B	10.205	monokultura	ostatni	B	25	0	ostatni0	monokulturaostatni	D	37.25	16.125	7	4	92.5879	10	40	40	IN	YES
TV	P010	Rosopsida	Sapindales	Sapindaceae	Acer	Acer_campestre	n	4	B	10.205	monokultura	ostatni	B	25	0	ostatni0	monokulturaostatni	D	37.25	16.125	7	4	92.5879	10	40	40	IN	YES
TV	P010	Rosopsida	Sapindales	Sapindaceae	Acer	Acer_campestre	n	4	B	10.205	monokultura	ostatni	B	25	0	ostatni0	monokulturaostatni	D	37.25	16.125	7	4	92.5879	10	40	40	IN	YES
TV	P010	Rosopsida	Sapindales	Sapindaceae	Acer	Acer_campestre	n	4	B	10.205	monokultura	ostatni	B	25	0	ostatni0	monokulturaostatni	D	37.25	16.125	7	4	92.5879	10	40	40	IN	YES
TV	P010	Rosopsida	Sapindales	Sapindaceae	Acer	Acer_campestre	n	3	A	7.065	monokultura	ostatni	B	25	1	ostatni1	monokulturaostatni	B	37.25	16.125	7	4	92.5879	10	40	40	IN	YES
TV	P010	Rosopsida	Fagales	Betulaceae	Alnus	Alnus	n	10	B	64.37	monokultura	ostatni	B	25	0	ostatni0	monokulturaostatni	D	37.25	16.125	7	4	92.5879	10	40	40	IN	YES
TV	P010	Rosopsida	Fagales	Betulaceae	Alnus	Alnus	n	10	B	64.37	monokultura	ostatni	B	25	0	ostatni0	monokulturaostatni	D	37.25	16.125	7	4	92.5879	10	40	40	IN	YES
TV	P010	Rosopsida	Fagales	Betulaceae	Alnus	Alnus	n	10	B	64.37	monokultura	ostatni	B	25	0	ostatni0	monokulturaostatni	D	37.25	16.125	7	4	92.5879	10	40	40	IN	YES
TV	P010	Rosopsida	Fagales	Betulaceae	Alnus	Alnus	n	10	B	64.37	monokultura	ostatni	B	25	0	ostatni0	monokulturaostatni	D	37.25	16.125	7	4	92.5879	10	40	40	IN	YES
TV	P010	Rosopsida	Fagales	Betulaceae	Alnus	Alnus	n	10	B	64.37	monokultura	ostatni	B	25	0	ostatni0	monokulturaostatni	D	37.25	16.125	7	4	92.5879	10	40	40	IN	YES
TV	P010	Rosopsida	Fagales	Betulaceae	Alnus	Alnus	n	10	B	64.37	monokultura	ostatni	B	25	0	ostatni0	monokulturaostatni	D	37.25	16.125	7	4	92.5879	10	40	40	IN	YES
TV	P010	Rosopsida	Fagales	Betulaceae	Alnus	Alnus	n	10	B	64.37	monokultura	ostatni	B	25	0	ostatni0	monokulturaostatni	D	37.25	16.125	7	4	92.5879	10	40	40	IN	YES
TV	P010	Rosopsida	Fagales	Betulaceae	Alnus	Alnus	n	10	B	64.37	monokultura	ostatni	B	25	0	ostatni0	monokulturaostatni	D	37.25	16.125	7	4	92.5879	10	40	40	IN	YES
TV	P010	Rosopsida	Fagales	Betulaceae	Alnus	Alnus	n	10	B	64.37	monokultura	ostatni	B	25	0	ostatni0	monokulturaostatni	D	37.25	16.125	7	4	92.5879	10	40	40	IN	YES
TV	P010	Rosopsida	Fagales	Betulaceae	Alnus	Alnus	n	10	B	64.37	monokultura	ostatni	B	25	0	ostatni0	monokulturaostatni	D	37.25	16.125	7	4	92.5879	10	40	40	IN	YES
TV	P010	Rosopsida	Fagales	Betulaceae	Alnus	Alnus	n	10	B	64.37	monokultura	ostatni	B	25	0	ostatni0	monokulturaostatni	D	37.25	16.125	7	4	92.5879	10	40	40	IN	YES
TV	P010	Rosopsida	Fagales	Betulaceae	Alnus	Alnus	n	10	B	64.37	monokultura	ostatni	B	25	0	ostatni0	monokulturaostatni	D	37.25	16.125	7	4	92.5879	10	40	40	IN	YES
TV	P010	Rosopsida	Lamiales	Oleaceae	Fraxinus	Fraxinus	n	6.5	B	51.025	monokultura	hospodarska	B	25	0	hospodarska0	monokulturahospodarska	D	37.25	16.125	7	4	92.5879	10	40	40	IN	YES
TV	P010	Rosopsida	Lamiales	Oleaceae	Fraxinus	Fraxinus	n	6.5	B	51.025	monokultura	hospodarska	B	25	0	hospodarska0	monokulturahospodarska	D	37.25	16.125	7	4	92.5879	10	40	40	IN	YES
TV	P010	Rosopsida	Lamiales	Oleaceae	Fraxinus	Fraxinus	n	6.5	B	51.025	monokultura	hospodarska	B	25	0	hospodarska0	monokulturahospodarska	D	37.25	16.125	7	4	92.5879	10	40	40	IN	YES
TV	P010	Rosopsida	Lamiales	Oleaceae	Fraxinus	Fraxinus	n	6.5	B	51.025	monokultura	hospodarska	B	25	0	hospodarska0	monokulturahospodarska	D	37.25	16.125	7	4	92.5879	10	40	40	IN	YES
TV	P010	Rosopsida	Lamiales	Oleaceae	Fraxinus	Fraxinus	n	6.5	B	51.025	monokultura	hospodarska	B	25	0	hospodarska0	monokulturahospodarska	D	37.25	16.125	7	4	92.5879	10	40	40	IN	YES
TV	P010	Rosopsida	Lamiales	Oleaceae	Fraxinus	Fraxinus	n	6.5	B	51.025	monokultura	hospodarska	B	25	0	hospodarska0	monokulturahospodarska	D	37.25	16.125	7	4	92.5879	10	40	40	IN	YES
TV	P010	Rosopsida	Lamiales	Oleaceae	Fraxinus	Fraxinus	n	6.5	B	51.025	monokultura	hospodarska	B	25	0	hospodarska0	monokulturahospodarska	D	37.25	16.125	7	4	92.5879	10	40	40	IN	YES
TV	P010	Rosopsida	Lamiales	Oleaceae	Fraxinus	Fraxinus	n	6.5	B	51.025	monokultura	hospodarska	B	25	0	hospodarska0	monokulturahospodarska	D	37.25	16.125	7	4	92.5879	10	40	40	IN	YES
TV	P010	Rosopsida	Lamiales	Oleaceae	Fraxinus	Fraxinus	n	6.5	B	51.025	monokultura	hospodarska	B	25	0	hospodarska0	monokulturahospodarska	D	37.25	16.125	7	4	92.5879	10	40	40	IN	YES
TV	P010	Rosopsida	Lamiales	Oleaceae	Fraxinus	Fraxinus	n	6.5	B	51.025	monokultura	hospodarska	B	25	0	hospodarska0	monokulturahospodarska	D	37.25	16.125	7	4	92.5879	10	40	40	IN	YES
TV	P010	Rosopsida	Lamiales	Oleaceae	Fraxinus	Fraxinus	n	6.5	B	51.025	monokultura	hospodarska	B	25	0	hospodarska0	monokulturahospodarska	D	37.25	16.125	7	4	92.5879	10	40	40	IN	YES
TV	P010	Rosopsida	Lamiales	Oleaceae	Fraxinus	Fraxinus	n	6.5	B	51.025	monokultura	hospodarska	B	25	0	hospodarska0	monokulturahospodarska	D	37.25	16.125	7	4	92.5879	10	40	40	IN	YES
TV	P010	Rosopsida	Fagales	Fagaceae	Quercus	Quercus	p	10	B	43.96	monokultura	hospodarska	B	25	0	hospodarska0	monokulturahospodarska	D	37.25	16.125	7	4	92.5879	10	40	40	IN	YES
TV	P010	Rosopsida	Fagales	Fagaceae	Quercus	Quercus	p	10	B	43.96	monokultura	hospodarska	B	25	0	hospodarska0	monokulturahospodarska	D	37.25	16.125	7	4	92.5879	10	40	40	IN	YES
TV	P010	Rosopsida	Fagales	Fagaceae	Quercus	Quercus	p	10	B	43.96	monokultura	hospodarska	B	25	0	hospodarska0	monokulturahospodarska	D	37.25	16.125	7	4	92.5879	10	40	40	IN	YES
TV	P010	Rosopsida	Fagales	Fagaceae	Quercus	Quercus	p	10	B	43.96	monokultura	hospodarska	B	25	0	hospodarska0	monokulturahospodarska	D	37.25	16.125	7	4	92.5879	10	40	40	IN	YES
TV	P010	Rosopsida	Fagales	Fagaceae	Quercus	Quercus	p	10	B	43.96	monokultura	hospodarska	B	25	0	hospodarska0	monokulturahospodarska	D	37.25	16.125	7	4	92.5879	10	40	40	IN	YES
TV	P010	Rosopsida	Fagales	Fagaceae	Quercus	Quercus	p	10	B	43.96	monokultura	hospodarska	B	25	0	hospodarska0	monokulturahospodarska	D	37.25	16.125	7	4	92.5879	10	40	40	IN	YES
TV	P010	Rosopsida	Fagales	Fagaceae	Quercus	Quercus	p	10	B	43.96	monokultura	hospodarska	B	25	0	hospodarska0	monokulturahospodarska	D	37.25	16.125	7	4	92.5879	10	40	40	IN	YES
TV	P010	Rosopsida	Fagales	Fagaceae	Quercus	Quercus	p	10	B	43.96	monokultura	hospodarska	B	25	0	hospodarska0	monokulturahospodarska	D	37.25	16.125	7	4	92.5879	10	40	40	IN	YES
TV	P010	Rosopsida	Fagales	Fagaceae	Quercus	Quercus	p	10	B	43.96	monokultura	hospodarska	B	25	0	hospodarska0	monokulturahospodarska	D	37.25	16.125	7	4	92.5879	10	40	40	IN	YES
TV	P010	Rosopsida	Fagales	Fagaceae	Quercus	Quercus	p	10	B	43.96	monokultura	hospodarska	B	25	0	hospodarska0	monokulturahospodarska	D	37.25	16.125	7	4	92.5879	10	40	40	IN	YES
TV	P010	Rosopsida	Fagales	Fagaceae	Quercus	Quercus	p	10	B	43.96	monokultura	hospodarska	B	25	0	hospodarska0	monokulturahospodarska	D	37.25	16.125	7	4	92.5879	10	40	40	IN	YES
TV	P010	Rosopsida	Fagales	Fagaceae	Quercus	Quercus	p	10	B	43.96	monokultura	hospodarska	B	25	0	hospodarska0	monokulturahospodarska	D	37.25	16.125	7	4	92.5879	10	40	40	IN	YES
TV	P010	Rosopsida	Fagales	Fagaceae	Quercus	Quercus	p	10	B	43.96	monokultura	hospodarska	B	25	0	hospodarska0	monokulturahospodarska	D	37.25	16.125	7	4	92.5879	10	40	40	IN	YES
TV	P010	Rosopsida	Fagales	Fagaceae	Quercus	Quercus	p	10	B	43.96	monokultura	hospodarska	B	25	0	hospodarska0	monokulturahospodarska	D	37.25	16.125	7	4	92.5879	10	40	40	IN	YES
TV	P010	Rosopsida	Fagales	Fagaceae	Quercus	Quercus	p	5	B	23.55	monokultura	hospodarska	B	25	1	hospodarska1	monokulturahospodarska	D	37.25	16.125	7	4	92.5879	10	40	40	IN	YES
TV	P010	Rosopsida	Fagales	Fagaceae	Quercus	Quercus	p	5	B	23.55	monokultura	hospodarska	B	25	1	hospodarska1	monokulturahospodarska	D	37.25	16.125	7	4	92.5879	10	40	40	IN	YES
TV	P010	Rosopsida	Fagales	Fagaceae	Quercus	Quercus	p	5	B	23.55	monokultura	hospodarska	B	25	1	hospodarska1	monokulturahospodarska	D	37.25	16.125	7	4	92.5879	10	40	40	IN	YES
TV	P010	Rosopsida	Fagales	Fagaceae	Quercus	Quercus	p	5	B	23.55	monokultura	hospodarska	B	25	1	hospodarska1	monokulturahospodarska	D	37.25	16.125	7	4	92.5879	10	40	40	IN	YES
TV	P010	Rosopsida	Fagales	Fagaceae	Quercus	Quercus	p	5	B	23.55	monokultura	hospodarska	B	25	1	hospodarska1	monokulturahospodarska	D	37.25	16.125	7	4	92.5879	10	40	40	IN	YES
TV	P010	Rosopsida	Lamiales	Oleaceae	Fraxinus	Fraxinus	n	2	A	3.14	monokultura	hospodarska	B	30	0	hospodarska0	monokulturahospodarska	B	37.25	16.125	7	4	92.5879	10	40	40	IN	YES
TV	P010	Rosopsida	Fagales	Fagaceae	Quercus	Quercus	p	8	B	25.12	monokultura	hospodarska	B	30	0	hospodarska0	monokulturahospodarska	D	37.25	16.125	7	4	92.5879	10	40	40	IN	YES
TV	P010	Rosopsida	Fagales	Fagaceae	Quercus	Quercus	p	8	B	25.12	monokultura	hospodarska	B	30	0	hospodarska0	monokulturahospodarska	D	37.25	16.125	7	4	92.5879	10	40	40	IN	YES
TV	P010	Rosopsida	Fagales	Fagaceae	Quercus	Quercus	p	8	B	25.12	monokultura	hospodarska	B	30	0	hospodarska0	monokulturahospodarska	D	37.25	16.125	7	4	92.5879	10	40	40	IN	YES
TV	P010	Rosopsida	Fagales	Fagaceae	Quercus	Quercus	p	8	B	25.12	monokultura	hospodarska	B	30	0	hospodarska0	monokulturahospodarska	D	37.25	16.125	7	4	92.5879	10	40	40	IN	YES
TV	P010	Rosopsida	Fagales	Fagaceae	Quercus	Quercus	p	8	B	25.12	monokultura	hospodarska	B	30	0	hospodarska0	monokulturahospodarska	D	37.25	16.125	7	4	92.5879	10	40	40	IN	YES
TV	P010	Rosopsida	Fagales	Fagaceae	Quercus	Quercus	p	8	B	25.12	monokultura	hospodarska	B	30	0	hospodarska0	monokulturahospodarska	D	37.25	16.125	7	4	92.5879	10	40	40	IN	YES
TV	P010	Rosopsida	Fagales	Fagaceae	Quercus	Quercus	p	8	B	25.12	monokultura	hospodarska	B	30	0	hospodarska0	monokulturahospodarska	D	37.25	16.125	7	4	92.5879	10	40	40	IN	YES
TV	P010	Rosopsida	Fagales	Fagaceae	Quercus	Quercus	p	8	B	25.12	monokultura	hospodarska	B	30	0	hospodarska0	monokulturahospodarska	D	37.25	16.125	7	4	92.5879	10	40	40	IN	YES
TV	P010	Rosopsida	Fagales	Fagaceae	Quercus	Quercus	p	8	B	25.12	monokultura	hospodarska	B	30	0	hospodarska0	monokulturahospodarska	D	37.25	16.125	7	4	92.5879	10	40	40	IN	YES
TV	P010	Rosopsida	Fagales	Fagaceae	Quercus	Quercus	p	8	B	25.12	monokultura	hospodarska	B	30	0	hospodarska0	monokulturahospodarska	D	37.25	16.125	7	4	92.5879	10	40	40	IN	YES
TV	P010	Rosopsida	Fagales	Fagaceae	Quercus	Quercus	p	8	B	25.12	monokultura	hospodarska	B	30	0	hospodarska0	monokulturahospodarska	D	37.25	16.125	7	4	92.5879	10	40	40	IN	YES
TV	P010	Rosopsida	Fagales	Fagaceae	Quercus	Quercus	p	3	A	7.065	monokultura	hospodarska	B	30	1	hospodarska1	monokulturahospodarska	B	37.25	16.125	7	4	92.5879	10	40	40	IN	YES
TV	P010	Rosopsida	Rosales	Rosaceae	Rosa	Rosa	NA	2	A	4.71	monokultura	ostatni	B	30	0	ostatni0	monokulturaostatni	B	37.25	16.125	7	4	92.5879	10	40	40	IN	NO
TV	P010	Rosopsida	Rosales	Rosaceae	Rosa	Rosa	NA	2	A	4.71	monokultura	ostatni	B	30	0	ostatni0	monokulturaostatni	B	37.25	16.125	7	4	92.5879	10	40	40	IN	NO
TV	P010	Rosopsida	Rosales	Rosaceae	Rosa	Rosa	NA	2	A	4.71	monokultura	ostatni	B	30	0	ostatni0	monokulturaostatni	B	37.25	16.125	7	4	92.5879	10	40	40	IN	NO
TV	P010	Rosopsida	Rosales	Rosaceae	Rosa	Rosa	NA	2	A	4.71	monokultura	ostatni	B	30	0	ostatni0	monokulturaostatni	B	37.25	16.125	7	4	92.5879	10	40	40	IN	NO
TV	P010	Rosopsida	Rosales	Rosaceae	Rosa	Rosa	NA	2	A	4.71	monokultura	ostatni	B	30	0	ostatni0	monokulturaostatni	B	37.25	16.125	7	4	92.5879	10	40	40	IN	NO
TV	P010	Rosopsida	Rosales	Rosaceae	Rosa	Rosa	NA	1	A	0.785	monokultura	ostatni	B	30	1	ostatni1	monokulturaostatni	B	37.25	16.125	7	4	92.5879	10	40	40	IN	NO
TV	P010	Rosopsida	Lamiales	Oleaceae	Fraxinus	Fraxinus	n	5	B	18.84	monokultura	hospodarska	B	35	0	hospodarska0	monokulturahospodarska	D	37.25	16.125	7	4	92.5879	10	40	40	IN	YES
TV	P010	Rosopsida	Lamiales	Oleaceae	Fraxinus	Fraxinus	n	5	B	18.84	monokultura	hospodarska	B	35	0	hospodarska0	monokulturahospodarska	D	37.25	16.125	7	4	92.5879	10	40	40	IN	YES
TV	P010	Rosopsida	Lamiales	Oleaceae	Fraxinus	Fraxinus	n	5	B	18.84	monokultura	hospodarska	B	35	0	hospodarska0	monokulturahospodarska	D	37.25	16.125	7	4	92.5879	10	40	40	IN	YES
TV	P010	Rosopsida	Lamiales	Oleaceae	Fraxinus	Fraxinus	n	5	B	18.84	monokultura	hospodarska	B	35	0	hospodarska0	monokulturahospodarska	D	37.25	16.125	7	4	92.5879	10	40	40	IN	YES
TV	P010	Rosopsida	Lamiales	Oleaceae	Fraxinus	Fraxinus	n	5	B	18.84	monokultura	hospodarska	B	35	0	hospodarska0	monokulturahospodarska	D	37.25	16.125	7	4	92.5879	10	40	40	IN	YES
TV	P010	Rosopsida	Lamiales	Oleaceae	Fraxinus	Fraxinus	n	5	B	18.84	monokultura	hospodarska	B	35	0	hospodarska0	monokulturahospodarska	D	37.25	16.125	7	4	92.5879	10	40	40	IN	YES
TV	P010	Rosopsida	Lamiales	Oleaceae	Fraxinus	Fraxinus	n	5	B	18.84	monokultura	hospodarska	B	35	0	hospodarska0	monokulturahospodarska	D	37.25	16.125	7	4	92.5879	10	40	40	IN	YES
TV	P010	Rosopsida	Lamiales	Oleaceae	Fraxinus	Fraxinus	n	5	B	18.84	monokultura	hospodarska	B	35	0	hospodarska0	monokulturahospodarska	D	37.25	16.125	7	4	92.5879	10	40	40	IN	YES
TV	P010	Rosopsida	Lamiales	Oleaceae	Fraxinus	Fraxinus	n	5	B	18.84	monokultura	hospodarska	B	35	0	hospodarska0	monokulturahospodarska	D	37.25	16.125	7	4	92.5879	10	40	40	IN	YES
TV	P010	Rosopsida	Fagales	Fagaceae	Quercus	Quercus	p	4	B	10.205	monokultura	hospodarska	B	35	0	hospodarska0	monokulturahospodarska	D	37.25	16.125	7	4	92.5879	10	40	40	IN	YES
TV	P010	Rosopsida	Fagales	Fagaceae	Quercus	Quercus	p	4	B	10.205	monokultura	hospodarska	B	35	0	hospodarska0	monokulturahospodarska	D	37.25	16.125	7	4	92.5879	10	40	40	IN	YES
TV	P010	Rosopsida	Fagales	Fagaceae	Quercus	Quercus	p	4	B	10.205	monokultura	hospodarska	B	35	0	hospodarska0	monokulturahospodarska	D	37.25	16.125	7	4	92.5879	10	40	40	IN	YES
TV	P010	Rosopsida	Fagales	Fagaceae	Quercus	Quercus	p	4	B	10.205	monokultura	hospodarska	B	35	0	hospodarska0	monokulturahospodarska	D	37.25	16.125	7	4	92.5879	10	40	40	IN	YES
TV	P010	Rosopsida	Fagales	Fagaceae	Quercus	Quercus	p	4	B	10.205	monokultura	hospodarska	B	35	0	hospodarska0	monokulturahospodarska	D	37.25	16.125	7	4	92.5879	10	40	40	IN	YES
TV	P010	Rosopsida	Sapindales	Sapindaceae	Acer	Acer_campestre	n	2	A	2.355	monokultura	ostatni	B	40	0	ostatni0	monokulturaostatni	B	37.25	16.125	7	4	92.5879	10	40	40	IN	YES
TV	P010	Rosopsida	Sapindales	Sapindaceae	Acer	Acer_campestre	n	2	A	2.355	monokultura	ostatni	B	40	0	ostatni0	monokulturaostatni	B	37.25	16.125	7	4	92.5879	10	40	40	IN	YES
TV	P010	Rosopsida	Sapindales	Sapindaceae	Acer	Acer_campestre	n	2	A	2.355	monokultura	ostatni	B	40	0	ostatni0	monokulturaostatni	B	37.25	16.125	7	4	92.5879	10	40	40	IN	YES
TV	P010	Rosopsida	Rosales	Rosaceae	Crataegus	Crataegus	n	2	A	6.28	monokultura	ostatni	B	40	0	ostatni0	monokulturaostatni	B	37.25	16.125	7	4	92.5879	10	40	40	IN	YES
TV	P010	Rosopsida	Rosales	Rosaceae	Crataegus	Crataegus	n	2	A	6.28	monokultura	ostatni	B	40	0	ostatni0	monokulturaostatni	B	37.25	16.125	7	4	92.5879	10	40	40	IN	YES
TV	P010	Rosopsida	Lamiales	Oleaceae	Fraxinus	Fraxinus	n	5.5	B	16.0925	monokultura	hospodarska	B	40	0	hospodarska0	monokulturahospodarska	D	37.25	16.125	7	4	92.5879	10	40	40	IN	YES
TV	P010	Rosopsida	Lamiales	Oleaceae	Fraxinus	Fraxinus	n	5.5	B	16.0925	monokultura	hospodarska	B	40	0	hospodarska0	monokulturahospodarska	D	37.25	16.125	7	4	92.5879	10	40	40	IN	YES
TV	P010	Rosopsida	Lamiales	Oleaceae	Fraxinus	Fraxinus	n	5.5	B	16.0925	monokultura	hospodarska	B	40	0	hospodarska0	monokulturahospodarska	D	37.25	16.125	7	4	92.5879	10	40	40	IN	YES
TV	P010	Rosopsida	Fagales	Fagaceae	Quercus	Quercus	p	94	B	2088.89	monokultura	hospodarska	B	40	0	hospodarska0	monokulturahospodarska	D	37.25	16.125	7	4	92.5879	10	40	40	IN	YES
TV	P010	Rosopsida	Fagales	Fagaceae	Quercus	Quercus	p	94	B	2088.89	monokultura	hospodarska	B	40	0	hospodarska0	monokulturahospodarska	D	37.25	16.125	7	4	92.5879	10	40	40	IN	YES
TV	P010	Rosopsida	Fagales	Fagaceae	Quercus	Quercus	p	94	B	2088.89	monokultura	hospodarska	B	40	0	hospodarska0	monokulturahospodarska	D	37.25	16.125	7	4	92.5879	10	40	40	IN	YES
TV	P010	Rosopsida	Fagales	Fagaceae	Quercus	Quercus	p	94	B	2088.89	monokultura	hospodarska	B	40	0	hospodarska0	monokulturahospodarska	D	37.25	16.125	7	4	92.5879	10	40	40	IN	YES
TV	P010	Rosopsida	Fagales	Fagaceae	Quercus	Quercus	p	57	B	1651.64	monokultura	hospodarska	B	40	1	hospodarska1	monokulturahospodarska	D	37.25	16.125	7	4	92.5879	10	40	40	IN	YES
TV	P010	Rosopsida	Fagales	Fagaceae	Quercus	Quercus	p	57	B	1651.64	monokultura	hospodarska	B	40	1	hospodarska1	monokulturahospodarska	D	37.25	16.125	7	4	92.5879	10	40	40	IN	YES
TV	P010	Rosopsida	Fagales	Fagaceae	Quercus	Quercus	p	57	B	1651.64	monokultura	hospodarska	B	40	1	hospodarska1	monokulturahospodarska	D	37.25	16.125	7	4	92.5879	10	40	40	IN	YES
TV	P010	Rosopsida	Fagales	Fagaceae	Quercus	Quercus	p	57	B	1651.64	monokultura	hospodarska	B	40	1	hospodarska1	monokulturahospodarska	D	37.25	16.125	7	4	92.5879	10	40	40	IN	YES
TV	P010	Rosopsida	Fagales	Fagaceae	Quercus	Quercus	p	57	B	1651.64	monokultura	hospodarska	B	40	1	hospodarska1	monokulturahospodarska	D	37.25	16.125	7	4	92.5879	10	40	40	IN	YES
TV	P010	Rosopsida	Fagales	Fagaceae	Quercus	Quercus	p	57	B	1651.64	monokultura	hospodarska	B	40	1	hospodarska1	monokulturahospodarska	D	37.25	16.125	7	4	92.5879	10	40	40	IN	YES
TV	P010	Rosopsida	Fagales	Fagaceae	Quercus	Quercus	p	57	B	1651.64	monokultura	hospodarska	B	40	1	hospodarska1	monokulturahospodarska	D	37.25	16.125	7	4	92.5879	10	40	40	IN	YES
TV	P010	Rosopsida	Fagales	Fagaceae	Quercus	Quercus	p	57	B	1651.64	monokultura	hospodarska	B	40	1	hospodarska1	monokulturahospodarska	D	37.25	16.125	7	4	92.5879	10	40	40	IN	YES
TV	P010	Rosopsida	Fagales	Fagaceae	Quercus	Quercus	p	57	B	1651.64	monokultura	hospodarska	B	40	1	hospodarska1	monokulturahospodarska	D	37.25	16.125	7	4	92.5879	10	40	40	IN	YES
TV	P010	Rosopsida	Fagales	Fagaceae	Quercus	Quercus	p	57	B	1651.64	monokultura	hospodarska	B	40	1	hospodarska1	monokulturahospodarska	D	37.25	16.125	7	4	92.5879	10	40	40	IN	YES
TV	P010	Rosopsida	Fagales	Fagaceae	Quercus	Quercus	p	57	B	1651.64	monokultura	hospodarska	B	40	1	hospodarska1	monokulturahospodarska	D	37.25	16.125	7	4	92.5879	10	40	40	IN	YES
TV	P010	Rosopsida	Fagales	Fagaceae	Quercus	Quercus	p	57	B	1651.64	monokultura	hospodarska	B	40	1	hospodarska1	monokulturahospodarska	D	37.25	16.125	7	4	92.5879	10	40	40	IN	YES
TV	P010	Rosopsida	Fagales	Fagaceae	Quercus	Quercus	p	57	B	1651.64	monokultura	hospodarska	B	40	1	hospodarska1	monokulturahospodarska	D	37.25	16.125	7	4	92.5879	10	40	40	IN	YES
TV	P010	Rosopsida	Fagales	Fagaceae	Quercus	Quercus	p	57	B	1651.64	monokultura	hospodarska	B	40	1	hospodarska1	monokulturahospodarska	D	37.25	16.125	7	4	92.5879	10	40	40	IN	YES
TV	P011	Rosopsida	Sapindales	Sapindaceae	Acer	Acer_campestre	n	11	B	73.3975	smiseny	ostatni	A	5	0	ostatni0	smisenyostatni	C	68	30.25	8	4	65.3719	10	40	40	IN	YES
TV	P011	Rosopsida	Sapindales	Sapindaceae	Acer	Acer_campestre	n	11	B	73.3975	smiseny	ostatni	A	5	0	ostatni0	smisenyostatni	C	68	30.25	8	4	65.3719	10	40	40	IN	YES
TV	P011	Rosopsida	Sapindales	Sapindaceae	Acer	Acer_campestre	n	11	B	73.3975	smiseny	ostatni	A	5	0	ostatni0	smisenyostatni	C	68	30.25	8	4	65.3719	10	40	40	IN	YES
TV	P011	Rosopsida	Sapindales	Sapindaceae	Acer	Acer_campestre	n	11	B	73.3975	smiseny	ostatni	A	5	0	ostatni0	smisenyostatni	C	68	30.25	8	4	65.3719	10	40	40	IN	YES
TV	P011	Rosopsida	Sapindales	Sapindaceae	Acer	Acer_campestre	n	11	B	73.3975	smiseny	ostatni	A	5	0	ostatni0	smisenyostatni	C	68	30.25	8	4	65.3719	10	40	40	IN	YES
TV	P011	Rosopsida	Sapindales	Sapindaceae	Acer	Acer_campestre	n	11	B	73.3975	smiseny	ostatni	A	5	0	ostatni0	smisenyostatni	C	68	30.25	8	4	65.3719	10	40	40	IN	YES
TV	P011	Rosopsida	Sapindales	Sapindaceae	Acer	Acer_campestre	n	11	B	73.3975	smiseny	ostatni	A	5	0	ostatni0	smisenyostatni	C	68	30.25	8	4	65.3719	10	40	40	IN	YES
TV	P011	Rosopsida	Sapindales	Sapindaceae	Acer	Acer_campestre	n	11	B	73.3975	smiseny	ostatni	A	5	0	ostatni0	smisenyostatni	C	68	30.25	8	4	65.3719	10	40	40	IN	YES
TV	P011	Rosopsida	Sapindales	Sapindaceae	Acer	Acer_campestre	n	11	B	73.3975	smiseny	ostatni	A	5	0	ostatni0	smisenyostatni	C	68	30.25	8	4	65.3719	10	40	40	IN	YES
TV	P011	Rosopsida	Sapindales	Sapindaceae	Acer	Acer_campestre	n	11	B	73.3975	smiseny	ostatni	A	5	0	ostatni0	smisenyostatni	C	68	30.25	8	4	65.3719	10	40	40	IN	YES
TV	P011	Rosopsida	Sapindales	Sapindaceae	Acer	Acer_campestre	n	11	B	73.3975	smiseny	ostatni	A	5	0	ostatni0	smisenyostatni	C	68	30.25	8	4	65.3719	10	40	40	IN	YES
TV	P011	Rosopsida	Sapindales	Sapindaceae	Acer	Acer_campestre	n	11	B	73.3975	smiseny	ostatni	A	5	0	ostatni0	smisenyostatni	C	68	30.25	8	4	65.3719	10	40	40	IN	YES
TV	P011	Rosopsida	Sapindales	Sapindaceae	Acer	Acer_campestre	n	11	B	73.3975	smiseny	ostatni	A	5	0	ostatni0	smisenyostatni	C	68	30.25	8	4	65.3719	10	40	40	IN	YES
TV	P011	Rosopsida	Sapindales	Sapindaceae	Acer	Acer_campestre	n	11	B	73.3975	smiseny	ostatni	A	5	0	ostatni0	smisenyostatni	C	68	30.25	8	4	65.3719	10	40	40	IN	YES
TV	P011	Rosopsida	Sapindales	Sapindaceae	Acer	Acer_campestre	n	11	B	73.3975	smiseny	ostatni	A	5	0	ostatni0	smisenyostatni	C	68	30.25	8	4	65.3719	10	40	40	IN	YES
TV	P011	Rosopsida	Sapindales	Sapindaceae	Acer	Acer_campestre	n	11	B	73.3975	smiseny	ostatni	A	5	0	ostatni0	smisenyostatni	C	68	30.25	8	4	65.3719	10	40	40	IN	YES
TV	P011	Rosopsida	Sapindales	Sapindaceae	Acer	Acer_campestre	n	11	B	73.3975	smiseny	ostatni	A	5	0	ostatni0	smisenyostatni	C	68	30.25	8	4	65.3719	10	40	40	IN	YES
TV	P011	Rosopsida	Sapindales	Sapindaceae	Acer	Acer_campestre	n	11	B	73.3975	smiseny	ostatni	A	5	0	ostatni0	smisenyostatni	C	68	30.25	8	4	65.3719	10	40	40	IN	YES
TV	P011	Rosopsida	Sapindales	Sapindaceae	Acer	Acer_campestre	n	11	B	73.3975	smiseny	ostatni	A	5	0	ostatni0	smisenyostatni	C	68	30.25	8	4	65.3719	10	40	40	IN	YES
TV	P011	Rosopsida	Sapindales	Sapindaceae	Acer	Acer_campestre	n	11	B	73.3975	smiseny	ostatni	A	5	0	ostatni0	smisenyostatni	C	68	30.25	8	4	65.3719	10	40	40	IN	YES
TV	P011	Rosopsida	Sapindales	Sapindaceae	Acer	Acer_campestre	n	11	B	73.3975	smiseny	ostatni	A	5	0	ostatni0	smisenyostatni	C	68	30.25	8	4	65.3719	10	40	40	IN	YES
TV	P011	Rosopsida	Sapindales	Sapindaceae	Acer	Acer_campestre	n	11	B	73.3975	smiseny	ostatni	A	5	0	ostatni0	smisenyostatni	C	68	30.25	8	4	65.3719	10	40	40	IN	YES
TV	P011	Rosopsida	Sapindales	Sapindaceae	Acer	Acer_campestre	n	11	B	73.3975	smiseny	ostatni	A	5	0	ostatni0	smisenyostatni	C	68	30.25	8	4	65.3719	10	40	40	IN	YES
TV	P011	Rosopsida	Sapindales	Sapindaceae	Acer	Acer_campestre	n	11	B	73.3975	smiseny	ostatni	A	5	0	ostatni0	smisenyostatni	C	68	30.25	8	4	65.3719	10	40	40	IN	YES
TV	P011	Rosopsida	Sapindales	Sapindaceae	Acer	Acer_campestre	n	11	B	73.3975	smiseny	ostatni	A	5	0	ostatni0	smisenyostatni	C	68	30.25	8	4	65.3719	10	40	40	IN	YES
TV	P011	Rosopsida	Sapindales	Sapindaceae	Acer	Acer_campestre	n	11	B	73.3975	smiseny	ostatni	A	5	0	ostatni0	smisenyostatni	C	68	30.25	8	4	65.3719	10	40	40	IN	YES
TV	P011	Rosopsida	Sapindales	Sapindaceae	Acer	Acer_campestre	n	11	B	73.3975	smiseny	ostatni	A	5	0	ostatni0	smisenyostatni	C	68	30.25	8	4	65.3719	10	40	40	IN	YES
TV	P011	Rosopsida	Sapindales	Sapindaceae	Acer	Acer_campestre	n	11	B	73.3975	smiseny	ostatni	A	5	0	ostatni0	smisenyostatni	C	68	30.25	8	4	65.3719	10	40	40	IN	YES
TV	P011	Rosopsida	Sapindales	Sapindaceae	Acer	Acer_campestre	n	11	B	73.3975	smiseny	ostatni	A	5	0	ostatni0	smisenyostatni	C	68	30.25	8	4	65.3719	10	40	40	IN	YES
TV	P011	Rosopsida	Sapindales	Sapindaceae	Acer	Acer_campestre	n	11	B	73.3975	smiseny	ostatni	A	5	0	ostatni0	smisenyostatni	C	68	30.25	8	4	65.3719	10	40	40	IN	YES
TV	P011	Rosopsida	Sapindales	Sapindaceae	Acer	Acer_campestre	n	11	B	73.3975	smiseny	ostatni	A	5	0	ostatni0	smisenyostatni	C	68	30.25	8	4	65.3719	10	40	40	IN	YES
TV	P011	Rosopsida	Sapindales	Sapindaceae	Acer	Acer_campestre	n	11	B	73.3975	smiseny	ostatni	A	5	0	ostatni0	smisenyostatni	C	68	30.25	8	4	65.3719	10	40	40	IN	YES
TV	P011	Rosopsida	Sapindales	Sapindaceae	Acer	Acer_campestre	n	11	B	73.3975	smiseny	ostatni	A	5	0	ostatni0	smisenyostatni	C	68	30.25	8	4	65.3719	10	40	40	IN	YES
TV	P011	Rosopsida	Sapindales	Sapindaceae	Acer	Acer_campestre	n	11	B	73.3975	smiseny	ostatni	A	5	0	ostatni0	smisenyostatni	C	68	30.25	8	4	65.3719	10	40	40	IN	YES
TV	P011	Rosopsida	Sapindales	Sapindaceae	Acer	Acer_campestre	n	11	B	73.3975	smiseny	ostatni	A	5	0	ostatni0	smisenyostatni	C	68	30.25	8	4	65.3719	10	40	40	IN	YES
TV	P011	Rosopsida	Sapindales	Sapindaceae	Acer	Acer_campestre	n	11	B	73.3975	smiseny	ostatni	A	5	0	ostatni0	smisenyostatni	C	68	30.25	8	4	65.3719	10	40	40	IN	YES
TV	P011	Rosopsida	Sapindales	Sapindaceae	Acer	Acer_campestre	n	11	B	73.3975	smiseny	ostatni	A	5	0	ostatni0	smisenyostatni	C	68	30.25	8	4	65.3719	10	40	40	IN	YES
TV	P011	Rosopsida	Sapindales	Sapindaceae	Acer	Acer_campestre	n	11	B	73.3975	smiseny	ostatni	A	5	0	ostatni0	smisenyostatni	C	68	30.25	8	4	65.3719	10	40	40	IN	YES
TV	P011	Rosopsida	Sapindales	Sapindaceae	Acer	Acer_campestre	n	11	B	73.3975	smiseny	ostatni	A	5	0	ostatni0	smisenyostatni	C	68	30.25	8	4	65.3719	10	40	40	IN	YES
TV	P011	Rosopsida	Sapindales	Sapindaceae	Acer	Acer_campestre	n	11	B	73.3975	smiseny	ostatni	A	5	0	ostatni0	smisenyostatni	C	68	30.25	8	4	65.3719	10	40	40	IN	YES
TV	P011	Rosopsida	Sapindales	Sapindaceae	Acer	Acer_campestre	n	11	B	73.3975	smiseny	ostatni	A	5	0	ostatni0	smisenyostatni	C	68	30.25	8	4	65.3719	10	40	40	IN	YES
TV	P011	Rosopsida	Sapindales	Sapindaceae	Acer	Acer_campestre	n	11	B	73.3975	smiseny	ostatni	A	5	0	ostatni0	smisenyostatni	C	68	30.25	8	4	65.3719	10	40	40	IN	YES
TV	P011	Rosopsida	Sapindales	Sapindaceae	Acer	Acer_campestre	n	11	B	73.3975	smiseny	ostatni	A	5	0	ostatni0	smisenyostatni	C	68	30.25	8	4	65.3719	10	40	40	IN	YES
TV	P011	Rosopsida	Sapindales	Sapindaceae	Acer	Acer_campestre	n	11	B	73.3975	smiseny	ostatni	A	5	0	ostatni0	smisenyostatni	C	68	30.25	8	4	65.3719	10	40	40	IN	YES
TV	P011	Rosopsida	Sapindales	Sapindaceae	Acer	Acer_campestre	n	11	B	73.3975	smiseny	ostatni	A	5	0	ostatni0	smisenyostatni	C	68	30.25	8	4	65.3719	10	40	40	IN	YES
TV	P011	Rosopsida	Sapindales	Sapindaceae	Acer	Acer_campestre	n	11	B	73.3975	smiseny	ostatni	A	5	0	ostatni0	smisenyostatni	C	68	30.25	8	4	65.3719	10	40	40	IN	YES
TV	P011	Rosopsida	Sapindales	Sapindaceae	Acer	Acer_campestre	n	11	B	73.3975	smiseny	ostatni	A	5	0	ostatni0	smisenyostatni	C	68	30.25	8	4	65.3719	10	40	40	IN	YES
TV	P011	Rosopsida	Sapindales	Sapindaceae	Acer	Acer_campestre	n	11	B	73.3975	smiseny	ostatni	A	5	0	ostatni0	smisenyostatni	C	68	30.25	8	4	65.3719	10	40	40	IN	YES
TV	P011	Rosopsida	Sapindales	Sapindaceae	Acer	Acer_campestre	n	11	B	73.3975	smiseny	ostatni	A	5	0	ostatni0	smisenyostatni	C	68	30.25	8	4	65.3719	10	40	40	IN	YES
TV	P011	Rosopsida	Sapindales	Sapindaceae	Acer	Acer_campestre	n	11	B	73.3975	smiseny	ostatni	A	5	0	ostatni0	smisenyostatni	C	68	30.25	8	4	65.3719	10	40	40	IN	YES
TV	P011	Rosopsida	Sapindales	Sapindaceae	Acer	Acer_campestre	n	11	B	73.3975	smiseny	ostatni	A	5	0	ostatni0	smisenyostatni	C	68	30.25	8	4	65.3719	10	40	40	IN	YES
TV	P011	Rosopsida	Sapindales	Sapindaceae	Acer	Acer_campestre	n	11	B	73.3975	smiseny	ostatni	A	5	0	ostatni0	smisenyostatni	C	68	30.25	8	4	65.3719	10	40	40	IN	YES
TV	P011	Rosopsida	Sapindales	Sapindaceae	Acer	Acer_campestre	n	11	B	73.3975	smiseny	ostatni	A	5	0	ostatni0	smisenyostatni	C	68	30.25	8	4	65.3719	10	40	40	IN	YES
TV	P011	Rosopsida	Sapindales	Sapindaceae	Acer	Acer_campestre	n	11	B	73.3975	smiseny	ostatni	A	5	0	ostatni0	smisenyostatni	C	68	30.25	8	4	65.3719	10	40	40	IN	YES
TV	P011	Rosopsida	Sapindales	Sapindaceae	Acer	Acer_campestre	n	11	B	73.3975	smiseny	ostatni	A	5	0	ostatni0	smisenyostatni	C	68	30.25	8	4	65.3719	10	40	40	IN	YES
TV	P011	Rosopsida	Sapindales	Sapindaceae	Acer	Acer_campestre	n	11	B	73.3975	smiseny	ostatni	A	5	0	ostatni0	smisenyostatni	C	68	30.25	8	4	65.3719	10	40	40	IN	YES
TV	P011	Rosopsida	Sapindales	Sapindaceae	Acer	Acer_campestre	n	11	B	73.3975	smiseny	ostatni	A	5	0	ostatni0	smisenyostatni	C	68	30.25	8	4	65.3719	10	40	40	IN	YES
TV	P011	Rosopsida	Sapindales	Sapindaceae	Acer	Acer_campestre	n	11	B	73.3975	smiseny	ostatni	A	5	0	ostatni0	smisenyostatni	C	68	30.25	8	4	65.3719	10	40	40	IN	YES
TV	P011	Rosopsida	Sapindales	Sapindaceae	Acer	Acer_campestre	n	11	B	73.3975	smiseny	ostatni	A	5	0	ostatni0	smisenyostatni	C	68	30.25	8	4	65.3719	10	40	40	IN	YES
TV	P011	Rosopsida	Sapindales	Sapindaceae	Acer	Acer_campestre	n	11	B	73.3975	smiseny	ostatni	A	5	0	ostatni0	smisenyostatni	C	68	30.25	8	4	65.3719	10	40	40	IN	YES
TV	P011	Rosopsida	Sapindales	Sapindaceae	Acer	Acer_campestre	n	11	B	73.3975	smiseny	ostatni	A	5	0	ostatni0	smisenyostatni	C	68	30.25	8	4	65.3719	10	40	40	IN	YES
TV	P011	Rosopsida	Sapindales	Sapindaceae	Acer	Acer_campestre	n	11	B	73.3975	smiseny	ostatni	A	5	0	ostatni0	smisenyostatni	C	68	30.25	8	4	65.3719	10	40	40	IN	YES
TV	P011	Rosopsida	Sapindales	Sapindaceae	Acer	Acer_campestre	n	11	B	73.3975	smiseny	ostatni	A	5	0	ostatni0	smisenyostatni	C	68	30.25	8	4	65.3719	10	40	40	IN	YES
TV	P011	Rosopsida	Sapindales	Sapindaceae	Acer	Acer_campestre	n	11	B	73.3975	smiseny	ostatni	A	5	0	ostatni0	smisenyostatni	C	68	30.25	8	4	65.3719	10	40	40	IN	YES
TV	P011	Rosopsida	Sapindales	Sapindaceae	Acer	Acer_campestre	n	11	B	73.3975	smiseny	ostatni	A	5	0	ostatni0	smisenyostatni	C	68	30.25	8	4	65.3719	10	40	40	IN	YES
TV	P011	Rosopsida	Sapindales	Sapindaceae	Acer	Acer_campestre	n	11	B	73.3975	smiseny	ostatni	A	5	0	ostatni0	smisenyostatni	C	68	30.25	8	4	65.3719	10	40	40	IN	YES
TV	P011	Rosopsida	Sapindales	Sapindaceae	Acer	Acer_campestre	n	11	B	73.3975	smiseny	ostatni	A	5	0	ostatni0	smisenyostatni	C	68	30.25	8	4	65.3719	10	40	40	IN	YES
TV	P011	Rosopsida	Sapindales	Sapindaceae	Acer	Acer_campestre	n	11	B	73.3975	smiseny	ostatni	A	5	0	ostatni0	smisenyostatni	C	68	30.25	8	4	65.3719	10	40	40	IN	YES
TV	P011	Rosopsida	Sapindales	Sapindaceae	Acer	Acer_campestre	n	11	B	73.3975	smiseny	ostatni	A	5	0	ostatni0	smisenyostatni	C	68	30.25	8	4	65.3719	10	40	40	IN	YES
TV	P011	Rosopsida	Sapindales	Sapindaceae	Acer	Acer_campestre	n	11	B	73.3975	smiseny	ostatni	A	5	0	ostatni0	smisenyostatni	C	68	30.25	8	4	65.3719	10	40	40	IN	YES
TV	P011	Rosopsida	Sapindales	Sapindaceae	Acer	Acer_campestre	n	11	B	73.3975	smiseny	ostatni	A	5	0	ostatni0	smisenyostatni	C	68	30.25	8	4	65.3719	10	40	40	IN	YES
TV	P011	Rosopsida	Sapindales	Sapindaceae	Acer	Acer_campestre	n	11	B	73.3975	smiseny	ostatni	A	5	0	ostatni0	smisenyostatni	C	68	30.25	8	4	65.3719	10	40	40	IN	YES
TV	P011	Rosopsida	Sapindales	Sapindaceae	Acer	Acer_campestre	n	11	B	73.3975	smiseny	ostatni	A	5	0	ostatni0	smisenyostatni	C	68	30.25	8	4	65.3719	10	40	40	IN	YES
TV	P011	Rosopsida	Sapindales	Sapindaceae	Acer	Acer_campestre	n	11	B	73.3975	smiseny	ostatni	A	5	0	ostatni0	smisenyostatni	C	68	30.25	8	4	65.3719	10	40	40	IN	YES
TV	P011	Rosopsida	Sapindales	Sapindaceae	Acer	Acer_campestre	n	11	B	73.3975	smiseny	ostatni	A	5	0	ostatni0	smisenyostatni	C	68	30.25	8	4	65.3719	10	40	40	IN	YES
TV	P011	Rosopsida	Sapindales	Sapindaceae	Acer	Acer_campestre	n	11	B	73.3975	smiseny	ostatni	A	5	0	ostatni0	smisenyostatni	C	68	30.25	8	4	65.3719	10	40	40	IN	YES
TV	P011	Rosopsida	Sapindales	Sapindaceae	Acer	Acer_campestre	n	11	B	73.3975	smiseny	ostatni	A	5	0	ostatni0	smisenyostatni	C	68	30.25	8	4	65.3719	10	40	40	IN	YES
TV	P011	Rosopsida	Sapindales	Sapindaceae	Acer	Acer_campestre	n	11	B	73.3975	smiseny	ostatni	A	5	0	ostatni0	smisenyostatni	C	68	30.25	8	4	65.3719	10	40	40	IN	YES
TV	P011	Rosopsida	Sapindales	Sapindaceae	Acer	Acer_campestre	n	11	B	73.3975	smiseny	ostatni	A	5	0	ostatni0	smisenyostatni	C	68	30.25	8	4	65.3719	10	40	40	IN	YES
TV	P011	Rosopsida	Sapindales	Sapindaceae	Acer	Acer_campestre	n	11	B	73.3975	smiseny	ostatni	A	5	0	ostatni0	smisenyostatni	C	68	30.25	8	4	65.3719	10	40	40	IN	YES
TV	P011	Rosopsida	Sapindales	Sapindaceae	Acer	Acer_campestre	n	11	B	73.3975	smiseny	ostatni	A	5	0	ostatni0	smisenyostatni	C	68	30.25	8	4	65.3719	10	40	40	IN	YES
TV	P011	Rosopsida	Sapindales	Sapindaceae	Acer	Acer_campestre	n	11	B	73.3975	smiseny	ostatni	A	5	0	ostatni0	smisenyostatni	C	68	30.25	8	4	65.3719	10	40	40	IN	YES
TV	P011	Rosopsida	Sapindales	Sapindaceae	Acer	Acer_campestre	n	11	B	73.3975	smiseny	ostatni	A	5	0	ostatni0	smisenyostatni	C	68	30.25	8	4	65.3719	10	40	40	IN	YES
TV	P011	Rosopsida	Sapindales	Sapindaceae	Acer	Acer_campestre	n	11	B	73.3975	smiseny	ostatni	A	5	0	ostatni0	smisenyostatni	C	68	30.25	8	4	65.3719	10	40	40	IN	YES
TV	P011	Rosopsida	Sapindales	Sapindaceae	Acer	Acer_campestre	n	11	B	73.3975	smiseny	ostatni	A	5	0	ostatni0	smisenyostatni	C	68	30.25	8	4	65.3719	10	40	40	IN	YES
TV	P011	Rosopsida	Sapindales	Sapindaceae	Acer	Acer_campestre	n	11	B	73.3975	smiseny	ostatni	A	5	0	ostatni0	smisenyostatni	C	68	30.25	8	4	65.3719	10	40	40	IN	YES
TV	P011	Rosopsida	Sapindales	Sapindaceae	Acer	Acer_campestre	n	11	B	73.3975	smiseny	ostatni	A	5	0	ostatni0	smisenyostatni	C	68	30.25	8	4	65.3719	10	40	40	IN	YES
TV	P011	Rosopsida	Sapindales	Sapindaceae	Acer	Acer_campestre	n	3	A	14.915	smiseny	ostatni	A	5	1	ostatni1	smisenyostatni	A	68	30.25	8	4	65.3719	10	40	40	IN	YES
TV	P011	Rosopsida	Sapindales	Sapindaceae	Acer	Acer_campestre	n	3	A	14.915	smiseny	ostatni	A	5	1	ostatni1	smisenyostatni	A	68	30.25	8	4	65.3719	10	40	40	IN	YES
TV	P011	Rosopsida	Sapindales	Sapindaceae	Acer	Acer_campestre	n	3	A	14.915	smiseny	ostatni	A	5	1	ostatni1	smisenyostatni	A	68	30.25	8	4	65.3719	10	40	40	IN	YES
TV	P011	Rosopsida	Sapindales	Sapindaceae	Acer	Acer_campestre	n	3	A	14.915	smiseny	ostatni	A	5	1	ostatni1	smisenyostatni	A	68	30.25	8	4	65.3719	10	40	40	IN	YES
TV	P011	Rosopsida	Sapindales	Sapindaceae	Acer	Acer_campestre	n	3	A	14.915	smiseny	ostatni	A	5	1	ostatni1	smisenyostatni	A	68	30.25	8	4	65.3719	10	40	40	IN	YES
TV	P011	Rosopsida	Sapindales	Sapindaceae	Acer	Acer_campestre	n	3	A	14.915	smiseny	ostatni	A	5	1	ostatni1	smisenyostatni	A	68	30.25	8	4	65.3719	10	40	40	IN	YES
TV	P011	Rosopsida	Sapindales	Sapindaceae	Acer	Acer_campestre	n	3	A	14.915	smiseny	ostatni	A	5	1	ostatni1	smisenyostatni	A	68	30.25	8	4	65.3719	10	40	40	IN	YES
TV	P011	Rosopsida	Sapindales	Sapindaceae	Acer	Acer_campestre	n	3	A	14.915	smiseny	ostatni	A	5	1	ostatni1	smisenyostatni	A	68	30.25	8	4	65.3719	10	40	40	IN	YES
TV	P011	Rosopsida	Sapindales	Sapindaceae	Acer	Acer_campestre	n	3	A	14.915	smiseny	ostatni	A	5	1	ostatni1	smisenyostatni	A	68	30.25	8	4	65.3719	10	40	40	IN	YES
TV	P011	Rosopsida	Sapindales	Sapindaceae	Acer	Acer_campestre	n	3	A	14.915	smiseny	ostatni	A	5	1	ostatni1	smisenyostatni	A	68	30.25	8	4	65.3719	10	40	40	IN	YES
TV	P011	Rosopsida	Fagales	Betulaceae	Alnus	Alnus	n	1	A	1.9625	smiseny	ostatni	A	5	0	ostatni0	smisenyostatni	A	68	30.25	8	4	65.3719	10	40	40	IN	YES
TV	P011	Rosopsida	Fagales	Betulaceae	Alnus	Alnus	n	1	A	1.9625	smiseny	ostatni	A	5	0	ostatni0	smisenyostatni	A	68	30.25	8	4	65.3719	10	40	40	IN	YES
TV	P011	Rosopsida	Fagales	Betulaceae	Alnus	Alnus	n	1	A	1.9625	smiseny	ostatni	A	5	0	ostatni0	smisenyostatni	A	68	30.25	8	4	65.3719	10	40	40	IN	YES
TV	P011	Rosopsida	Fagales	Betulaceae	Alnus	Alnus	n	1	A	1.9625	smiseny	ostatni	A	5	0	ostatni0	smisenyostatni	A	68	30.25	8	4	65.3719	10	40	40	IN	YES
TV	P011	Rosopsida	Fagales	Betulaceae	Alnus	Alnus	n	1	A	1.9625	smiseny	ostatni	A	5	0	ostatni0	smisenyostatni	A	68	30.25	8	4	65.3719	10	40	40	IN	YES
TV	P011	Rosopsida	Fagales	Betulaceae	Alnus	Alnus	n	1	A	1.9625	smiseny	ostatni	A	5	0	ostatni0	smisenyostatni	A	68	30.25	8	4	65.3719	10	40	40	IN	YES
TV	P011	Rosopsida	Fagales	Betulaceae	Alnus	Alnus	n	1	A	1.9625	smiseny	ostatni	A	5	0	ostatni0	smisenyostatni	A	68	30.25	8	4	65.3719	10	40	40	IN	YES
TV	P011	Rosopsida	Fagales	Betulaceae	Alnus	Alnus	n	1	A	1.9625	smiseny	ostatni	A	5	0	ostatni0	smisenyostatni	A	68	30.25	8	4	65.3719	10	40	40	IN	YES
TV	P011	Rosopsida	Fagales	Betulaceae	Alnus	Alnus	n	1	A	1.9625	smiseny	ostatni	A	5	0	ostatni0	smisenyostatni	A	68	30.25	8	4	65.3719	10	40	40	IN	YES
TV	P011	Rosopsida	Fagales	Betulaceae	Alnus	Alnus	n	1	A	1.9625	smiseny	ostatni	A	5	0	ostatni0	smisenyostatni	A	68	30.25	8	4	65.3719	10	40	40	IN	YES
TV	P011	Rosopsida	Rosales	Rosaceae	Crataegus	Crataegus	n	28	B	221.37	smiseny	ostatni	A	5	0	ostatni0	smisenyostatni	C	68	30.25	8	4	65.3719	10	40	40	IN	YES
TV	P011	Rosopsida	Rosales	Rosaceae	Crataegus	Crataegus	n	28	B	221.37	smiseny	ostatni	A	5	0	ostatni0	smisenyostatni	C	68	30.25	8	4	65.3719	10	40	40	IN	YES
TV	P011	Rosopsida	Rosales	Rosaceae	Crataegus	Crataegus	n	28	B	221.37	smiseny	ostatni	A	5	0	ostatni0	smisenyostatni	C	68	30.25	8	4	65.3719	10	40	40	IN	YES
TV	P011	Rosopsida	Lamiales	Oleaceae	Fraxinus	Fraxinus	n	7.5	B	28.4563	smiseny	hospodarska	A	5	0	hospodarska0	smisenyhospodarska	C	68	30.25	8	4	65.3719	10	40	40	IN	YES
TV	P011	Rosopsida	Lamiales	Oleaceae	Fraxinus	Fraxinus	n	7.5	B	28.4563	smiseny	hospodarska	A	5	0	hospodarska0	smisenyhospodarska	C	68	30.25	8	4	65.3719	10	40	40	IN	YES
TV	P011	Rosopsida	Lamiales	Oleaceae	Fraxinus	Fraxinus	n	7.5	B	28.4563	smiseny	hospodarska	A	5	0	hospodarska0	smisenyhospodarska	C	68	30.25	8	4	65.3719	10	40	40	IN	YES
TV	P011	Rosopsida	Lamiales	Oleaceae	Fraxinus	Fraxinus	n	7.5	B	28.4563	smiseny	hospodarska	A	5	0	hospodarska0	smisenyhospodarska	C	68	30.25	8	4	65.3719	10	40	40	IN	YES
TV	P011	Rosopsida	Lamiales	Oleaceae	Fraxinus	Fraxinus	n	7.5	B	28.4563	smiseny	hospodarska	A	5	0	hospodarska0	smisenyhospodarska	C	68	30.25	8	4	65.3719	10	40	40	IN	YES
TV	P011	Rosopsida	Lamiales	Oleaceae	Fraxinus	Fraxinus	n	7.5	B	28.4563	smiseny	hospodarska	A	5	0	hospodarska0	smisenyhospodarska	C	68	30.25	8	4	65.3719	10	40	40	IN	YES
TV	P011	Rosopsida	Lamiales	Oleaceae	Fraxinus	Fraxinus	n	7.5	B	28.4563	smiseny	hospodarska	A	5	0	hospodarska0	smisenyhospodarska	C	68	30.25	8	4	65.3719	10	40	40	IN	YES
TV	P011	Rosopsida	Lamiales	Oleaceae	Fraxinus	Fraxinus	n	7.5	B	28.4563	smiseny	hospodarska	A	5	0	hospodarska0	smisenyhospodarska	C	68	30.25	8	4	65.3719	10	40	40	IN	YES
TV	P011	Rosopsida	Lamiales	Oleaceae	Fraxinus	Fraxinus	n	7.5	B	28.4563	smiseny	hospodarska	A	5	0	hospodarska0	smisenyhospodarska	C	68	30.25	8	4	65.3719	10	40	40	IN	YES
TV	P011	Rosopsida	Lamiales	Oleaceae	Fraxinus	Fraxinus	n	7.5	B	28.4563	smiseny	hospodarska	A	5	0	hospodarska0	smisenyhospodarska	C	68	30.25	8	4	65.3719	10	40	40	IN	YES
TV	P011	Rosopsida	Lamiales	Oleaceae	Fraxinus	Fraxinus	n	4.5	B	15.8963	smiseny	hospodarska	A	5	1	hospodarska1	smisenyhospodarska	C	68	30.25	8	4	65.3719	10	40	40	IN	YES
TV	P011	Rosopsida	Lamiales	Oleaceae	Fraxinus	Fraxinus	n	4.5	B	15.8963	smiseny	hospodarska	A	5	1	hospodarska1	smisenyhospodarska	C	68	30.25	8	4	65.3719	10	40	40	IN	YES
TV	P011	Rosopsida	Lamiales	Oleaceae	Fraxinus	Fraxinus	n	4.5	B	15.8963	smiseny	hospodarska	A	5	1	hospodarska1	smisenyhospodarska	C	68	30.25	8	4	65.3719	10	40	40	IN	YES
TV	P011	Rosopsida	Lamiales	Oleaceae	Fraxinus	Fraxinus	n	4.5	B	15.8963	smiseny	hospodarska	A	5	1	hospodarska1	smisenyhospodarska	C	68	30.25	8	4	65.3719	10	40	40	IN	YES
TV	P011	Rosopsida	Lamiales	Oleaceae	Fraxinus	Fraxinus	n	4.5	B	15.8963	smiseny	hospodarska	A	5	1	hospodarska1	smisenyhospodarska	C	68	30.25	8	4	65.3719	10	40	40	IN	YES
TV	P011	Rosopsida	Lamiales	Oleaceae	Fraxinus	Fraxinus	n	4.5	B	15.8963	smiseny	hospodarska	A	5	1	hospodarska1	smisenyhospodarska	C	68	30.25	8	4	65.3719	10	40	40	IN	YES
TV	P011	Rosopsida	Lamiales	Oleaceae	Fraxinus	Fraxinus	n	4.5	B	15.8963	smiseny	hospodarska	A	5	1	hospodarska1	smisenyhospodarska	C	68	30.25	8	4	65.3719	10	40	40	IN	YES
TV	P011	Rosopsida	Lamiales	Oleaceae	Fraxinus	Fraxinus	n	4.5	B	15.8963	smiseny	hospodarska	A	5	1	hospodarska1	smisenyhospodarska	C	68	30.25	8	4	65.3719	10	40	40	IN	YES
TV	P011	Rosopsida	Lamiales	Oleaceae	Fraxinus	Fraxinus	n	4.5	B	15.8963	smiseny	hospodarska	A	5	1	hospodarska1	smisenyhospodarska	C	68	30.25	8	4	65.3719	10	40	40	IN	YES
TV	P011	Rosopsida	Lamiales	Oleaceae	Fraxinus	Fraxinus	n	4.5	B	15.8963	smiseny	hospodarska	A	5	1	hospodarska1	smisenyhospodarska	C	68	30.25	8	4	65.3719	10	40	40	IN	YES
TV	P011	Rosopsida	Lamiales	Oleaceae	Fraxinus	Fraxinus	n	4.5	B	15.8963	smiseny	hospodarska	A	5	1	hospodarska1	smisenyhospodarska	C	68	30.25	8	4	65.3719	10	40	40	IN	YES
TV	P011	Rosopsida	Rosales	Rosaceae	Prunus	Prunus_spinosa	n	1	A	1.57	smiseny	ostatni	A	5	1	ostatni1	smisenyostatni	A	68	30.25	8	4	65.3719	10	40	40	IN	YES
TV	P011	Rosopsida	Rosales	Rosaceae	Prunus	Prunus_spinosa	n	1	A	1.57	smiseny	ostatni	A	5	1	ostatni1	smisenyostatni	A	68	30.25	8	4	65.3719	10	40	40	IN	YES
TV	P011	Rosopsida	Sapindales	Sapindaceae	Acer	Acer_campestre	n	19	B	191.54	smiseny	ostatni	A	10	0	ostatni0	smisenyostatni	C	68	30.25	8	4	65.3719	10	40	40	IN	YES
TV	P011	Rosopsida	Sapindales	Sapindaceae	Acer	Acer_campestre	n	19	B	191.54	smiseny	ostatni	A	10	0	ostatni0	smisenyostatni	C	68	30.25	8	4	65.3719	10	40	40	IN	YES
TV	P011	Rosopsida	Sapindales	Sapindaceae	Acer	Acer_campestre	n	19	B	191.54	smiseny	ostatni	A	10	0	ostatni0	smisenyostatni	C	68	30.25	8	4	65.3719	10	40	40	IN	YES
TV	P011	Rosopsida	Sapindales	Sapindaceae	Acer	Acer_campestre	n	19	B	191.54	smiseny	ostatni	A	10	0	ostatni0	smisenyostatni	C	68	30.25	8	4	65.3719	10	40	40	IN	YES
TV	P011	Rosopsida	Sapindales	Sapindaceae	Acer	Acer_campestre	n	19	B	191.54	smiseny	ostatni	A	10	0	ostatni0	smisenyostatni	C	68	30.25	8	4	65.3719	10	40	40	IN	YES
TV	P011	Rosopsida	Sapindales	Sapindaceae	Acer	Acer_campestre	n	19	B	191.54	smiseny	ostatni	A	10	0	ostatni0	smisenyostatni	C	68	30.25	8	4	65.3719	10	40	40	IN	YES
TV	P011	Rosopsida	Sapindales	Sapindaceae	Acer	Acer_campestre	n	19	B	191.54	smiseny	ostatni	A	10	0	ostatni0	smisenyostatni	C	68	30.25	8	4	65.3719	10	40	40	IN	YES
TV	P011	Rosopsida	Sapindales	Sapindaceae	Acer	Acer_campestre	n	19	B	191.54	smiseny	ostatni	A	10	0	ostatni0	smisenyostatni	C	68	30.25	8	4	65.3719	10	40	40	IN	YES
TV	P011	Rosopsida	Sapindales	Sapindaceae	Acer	Acer_campestre	n	19	B	191.54	smiseny	ostatni	A	10	0	ostatni0	smisenyostatni	C	68	30.25	8	4	65.3719	10	40	40	IN	YES
TV	P011	Rosopsida	Sapindales	Sapindaceae	Acer	Acer_campestre	n	19	B	191.54	smiseny	ostatni	A	10	0	ostatni0	smisenyostatni	C	68	30.25	8	4	65.3719	10	40	40	IN	YES
TV	P011	Rosopsida	Sapindales	Sapindaceae	Acer	Acer_campestre	n	19	B	191.54	smiseny	ostatni	A	10	0	ostatni0	smisenyostatni	C	68	30.25	8	4	65.3719	10	40	40	IN	YES
TV	P011	Rosopsida	Sapindales	Sapindaceae	Acer	Acer_campestre	n	19	B	191.54	smiseny	ostatni	A	10	0	ostatni0	smisenyostatni	C	68	30.25	8	4	65.3719	10	40	40	IN	YES
TV	P011	Rosopsida	Sapindales	Sapindaceae	Acer	Acer_campestre	n	19	B	191.54	smiseny	ostatni	A	10	0	ostatni0	smisenyostatni	C	68	30.25	8	4	65.3719	10	40	40	IN	YES
TV	P011	Rosopsida	Sapindales	Sapindaceae	Acer	Acer_campestre	n	19	B	191.54	smiseny	ostatni	A	10	0	ostatni0	smisenyostatni	C	68	30.25	8	4	65.3719	10	40	40	IN	YES
TV	P011	Rosopsida	Sapindales	Sapindaceae	Acer	Acer_campestre	n	19	B	191.54	smiseny	ostatni	A	10	0	ostatni0	smisenyostatni	C	68	30.25	8	4	65.3719	10	40	40	IN	YES
TV	P011	Rosopsida	Sapindales	Sapindaceae	Acer	Acer_campestre	n	19	B	191.54	smiseny	ostatni	A	10	0	ostatni0	smisenyostatni	C	68	30.25	8	4	65.3719	10	40	40	IN	YES
TV	P011	Rosopsida	Sapindales	Sapindaceae	Acer	Acer_campestre	n	19	B	191.54	smiseny	ostatni	A	10	0	ostatni0	smisenyostatni	C	68	30.25	8	4	65.3719	10	40	40	IN	YES
TV	P011	Rosopsida	Sapindales	Sapindaceae	Acer	Acer_campestre	n	19	B	191.54	smiseny	ostatni	A	10	0	ostatni0	smisenyostatni	C	68	30.25	8	4	65.3719	10	40	40	IN	YES
TV	P011	Rosopsida	Sapindales	Sapindaceae	Acer	Acer_campestre	n	19	B	191.54	smiseny	ostatni	A	10	0	ostatni0	smisenyostatni	C	68	30.25	8	4	65.3719	10	40	40	IN	YES
TV	P011	Rosopsida	Sapindales	Sapindaceae	Acer	Acer_campestre	n	19	B	191.54	smiseny	ostatni	A	10	0	ostatni0	smisenyostatni	C	68	30.25	8	4	65.3719	10	40	40	IN	YES
TV	P011	Rosopsida	Sapindales	Sapindaceae	Acer	Acer_campestre	n	19	B	191.54	smiseny	ostatni	A	10	0	ostatni0	smisenyostatni	C	68	30.25	8	4	65.3719	10	40	40	IN	YES
TV	P011	Rosopsida	Sapindales	Sapindaceae	Acer	Acer_campestre	n	19	B	191.54	smiseny	ostatni	A	10	0	ostatni0	smisenyostatni	C	68	30.25	8	4	65.3719	10	40	40	IN	YES
TV	P011	Rosopsida	Sapindales	Sapindaceae	Acer	Acer_campestre	n	19	B	191.54	smiseny	ostatni	A	10	0	ostatni0	smisenyostatni	C	68	30.25	8	4	65.3719	10	40	40	IN	YES
TV	P011	Rosopsida	Sapindales	Sapindaceae	Acer	Acer_campestre	n	19	B	191.54	smiseny	ostatni	A	10	0	ostatni0	smisenyostatni	C	68	30.25	8	4	65.3719	10	40	40	IN	YES
TV	P011	Rosopsida	Sapindales	Sapindaceae	Acer	Acer_campestre	n	19	B	191.54	smiseny	ostatni	A	10	0	ostatni0	smisenyostatni	C	68	30.25	8	4	65.3719	10	40	40	IN	YES
TV	P011	Rosopsida	Sapindales	Sapindaceae	Acer	Acer_campestre	n	19	B	191.54	smiseny	ostatni	A	10	0	ostatni0	smisenyostatni	C	68	30.25	8	4	65.3719	10	40	40	IN	YES
TV	P011	Rosopsida	Sapindales	Sapindaceae	Acer	Acer_campestre	n	19	B	191.54	smiseny	ostatni	A	10	0	ostatni0	smisenyostatni	C	68	30.25	8	4	65.3719	10	40	40	IN	YES
TV	P011	Rosopsida	Sapindales	Sapindaceae	Acer	Acer_campestre	n	19	B	191.54	smiseny	ostatni	A	10	0	ostatni0	smisenyostatni	C	68	30.25	8	4	65.3719	10	40	40	IN	YES
TV	P011	Rosopsida	Sapindales	Sapindaceae	Acer	Acer_campestre	n	19	B	191.54	smiseny	ostatni	A	10	0	ostatni0	smisenyostatni	C	68	30.25	8	4	65.3719	10	40	40	IN	YES
TV	P011	Rosopsida	Sapindales	Sapindaceae	Acer	Acer_campestre	n	19	B	191.54	smiseny	ostatni	A	10	0	ostatni0	smisenyostatni	C	68	30.25	8	4	65.3719	10	40	40	IN	YES
TV	P011	Rosopsida	Sapindales	Sapindaceae	Acer	Acer_campestre	n	19	B	191.54	smiseny	ostatni	A	10	0	ostatni0	smisenyostatni	C	68	30.25	8	4	65.3719	10	40	40	IN	YES
TV	P011	Rosopsida	Sapindales	Sapindaceae	Acer	Acer_campestre	n	19	B	191.54	smiseny	ostatni	A	10	0	ostatni0	smisenyostatni	C	68	30.25	8	4	65.3719	10	40	40	IN	YES
TV	P011	Rosopsida	Sapindales	Sapindaceae	Acer	Acer_campestre	n	19	B	191.54	smiseny	ostatni	A	10	0	ostatni0	smisenyostatni	C	68	30.25	8	4	65.3719	10	40	40	IN	YES
TV	P011	Rosopsida	Sapindales	Sapindaceae	Acer	Acer_campestre	n	19	B	191.54	smiseny	ostatni	A	10	0	ostatni0	smisenyostatni	C	68	30.25	8	4	65.3719	10	40	40	IN	YES
TV	P011	Rosopsida	Sapindales	Sapindaceae	Acer	Acer_campestre	n	19	B	191.54	smiseny	ostatni	A	10	0	ostatni0	smisenyostatni	C	68	30.25	8	4	65.3719	10	40	40	IN	YES
TV	P011	Rosopsida	Sapindales	Sapindaceae	Acer	Acer_campestre	n	19	B	191.54	smiseny	ostatni	A	10	0	ostatni0	smisenyostatni	C	68	30.25	8	4	65.3719	10	40	40	IN	YES
TV	P011	Rosopsida	Sapindales	Sapindaceae	Acer	Acer_campestre	n	19	B	191.54	smiseny	ostatni	A	10	0	ostatni0	smisenyostatni	C	68	30.25	8	4	65.3719	10	40	40	IN	YES
TV	P011	Rosopsida	Sapindales	Sapindaceae	Acer	Acer_campestre	n	19	B	191.54	smiseny	ostatni	A	10	0	ostatni0	smisenyostatni	C	68	30.25	8	4	65.3719	10	40	40	IN	YES
TV	P011	Rosopsida	Sapindales	Sapindaceae	Acer	Acer_campestre	n	19	B	191.54	smiseny	ostatni	A	10	0	ostatni0	smisenyostatni	C	68	30.25	8	4	65.3719	10	40	40	IN	YES
TV	P011	Rosopsida	Sapindales	Sapindaceae	Acer	Acer_campestre	n	19	B	191.54	smiseny	ostatni	A	10	0	ostatni0	smisenyostatni	C	68	30.25	8	4	65.3719	10	40	40	IN	YES
TV	P011	Rosopsida	Sapindales	Sapindaceae	Acer	Acer_campestre	n	19	B	191.54	smiseny	ostatni	A	10	0	ostatni0	smisenyostatni	C	68	30.25	8	4	65.3719	10	40	40	IN	YES
TV	P011	Rosopsida	Sapindales	Sapindaceae	Acer	Acer_campestre	n	19	B	191.54	smiseny	ostatni	A	10	0	ostatni0	smisenyostatni	C	68	30.25	8	4	65.3719	10	40	40	IN	YES
TV	P011	Rosopsida	Sapindales	Sapindaceae	Acer	Acer_campestre	n	19	B	191.54	smiseny	ostatni	A	10	0	ostatni0	smisenyostatni	C	68	30.25	8	4	65.3719	10	40	40	IN	YES
TV	P011	Rosopsida	Sapindales	Sapindaceae	Acer	Acer_campestre	n	19	B	191.54	smiseny	ostatni	A	10	0	ostatni0	smisenyostatni	C	68	30.25	8	4	65.3719	10	40	40	IN	YES
TV	P011	Rosopsida	Sapindales	Sapindaceae	Acer	Acer_campestre	n	19	B	191.54	smiseny	ostatni	A	10	0	ostatni0	smisenyostatni	C	68	30.25	8	4	65.3719	10	40	40	IN	YES
TV	P011	Rosopsida	Sapindales	Sapindaceae	Acer	Acer_campestre	n	19	B	191.54	smiseny	ostatni	A	10	0	ostatni0	smisenyostatni	C	68	30.25	8	4	65.3719	10	40	40	IN	YES
TV	P011	Rosopsida	Sapindales	Sapindaceae	Acer	Acer_campestre	n	19	B	191.54	smiseny	ostatni	A	10	0	ostatni0	smisenyostatni	C	68	30.25	8	4	65.3719	10	40	40	IN	YES
TV	P011	Rosopsida	Sapindales	Sapindaceae	Acer	Acer_campestre	n	19	B	191.54	smiseny	ostatni	A	10	0	ostatni0	smisenyostatni	C	68	30.25	8	4	65.3719	10	40	40	IN	YES
TV	P011	Rosopsida	Sapindales	Sapindaceae	Acer	Acer_campestre	n	19	B	191.54	smiseny	ostatni	A	10	0	ostatni0	smisenyostatni	C	68	30.25	8	4	65.3719	10	40	40	IN	YES
TV	P011	Rosopsida	Sapindales	Sapindaceae	Acer	Acer_campestre	n	19	B	191.54	smiseny	ostatni	A	10	0	ostatni0	smisenyostatni	C	68	30.25	8	4	65.3719	10	40	40	IN	YES
TV	P011	Rosopsida	Sapindales	Sapindaceae	Acer	Acer_campestre	n	19	B	191.54	smiseny	ostatni	A	10	0	ostatni0	smisenyostatni	C	68	30.25	8	4	65.3719	10	40	40	IN	YES
TV	P011	Rosopsida	Sapindales	Sapindaceae	Acer	Acer_campestre	n	19	B	191.54	smiseny	ostatni	A	10	0	ostatni0	smisenyostatni	C	68	30.25	8	4	65.3719	10	40	40	IN	YES
TV	P011	Rosopsida	Sapindales	Sapindaceae	Acer	Acer_campestre	n	19	B	191.54	smiseny	ostatni	A	10	0	ostatni0	smisenyostatni	C	68	30.25	8	4	65.3719	10	40	40	IN	YES
TV	P011	Rosopsida	Sapindales	Sapindaceae	Acer	Acer_campestre	n	19	B	191.54	smiseny	ostatni	A	10	0	ostatni0	smisenyostatni	C	68	30.25	8	4	65.3719	10	40	40	IN	YES
TV	P011	Rosopsida	Rosales	Rosaceae	Crataegus	Crataegus	n	2	A	15.7	smiseny	ostatni	A	10	0	ostatni0	smisenyostatni	A	68	30.25	8	4	65.3719	10	40	40	IN	YES
TV	P011	Rosopsida	Rosales	Rosaceae	Crataegus	Crataegus	n	2	A	15.7	smiseny	ostatni	A	10	0	ostatni0	smisenyostatni	A	68	30.25	8	4	65.3719	10	40	40	IN	YES
TV	P011	Rosopsida	Rosales	Rosaceae	Crataegus	Crataegus	n	2	A	15.7	smiseny	ostatni	A	10	0	ostatni0	smisenyostatni	A	68	30.25	8	4	65.3719	10	40	40	IN	YES
TV	P011	Rosopsida	Rosales	Rosaceae	Crataegus	Crataegus	n	2	A	15.7	smiseny	ostatni	A	10	0	ostatni0	smisenyostatni	A	68	30.25	8	4	65.3719	10	40	40	IN	YES
TV	P011	Rosopsida	Rosales	Rosaceae	Crataegus	Crataegus	n	2	A	15.7	smiseny	ostatni	A	10	0	ostatni0	smisenyostatni	A	68	30.25	8	4	65.3719	10	40	40	IN	YES
TV	P011	Rosopsida	Rosales	Rosaceae	Prunus	Prunus_spinosa	n	3	A	29.045	smiseny	ostatni	A	10	0	ostatni0	smisenyostatni	A	68	30.25	8	4	65.3719	10	40	40	IN	YES
TV	P011	Rosopsida	Rosales	Rosaceae	Prunus	Prunus_spinosa	n	3	A	29.045	smiseny	ostatni	A	10	0	ostatni0	smisenyostatni	A	68	30.25	8	4	65.3719	10	40	40	IN	YES
TV	P011	Rosopsida	Rosales	Rosaceae	Prunus	Prunus_spinosa	n	3	A	29.045	smiseny	ostatni	A	10	0	ostatni0	smisenyostatni	A	68	30.25	8	4	65.3719	10	40	40	IN	YES
TV	P011	Rosopsida	Rosales	Rosaceae	Prunus	Prunus_spinosa	n	3	A	29.045	smiseny	ostatni	A	10	0	ostatni0	smisenyostatni	A	68	30.25	8	4	65.3719	10	40	40	IN	YES
TV	P011	Rosopsida	Rosales	Rosaceae	Prunus	Prunus_spinosa	n	3	A	29.045	smiseny	ostatni	A	10	0	ostatni0	smisenyostatni	A	68	30.25	8	4	65.3719	10	40	40	IN	YES
TV	P011	Rosopsida	Rosales	Rosaceae	Prunus	Prunus_spinosa	n	3	A	29.045	smiseny	ostatni	A	10	0	ostatni0	smisenyostatni	A	68	30.25	8	4	65.3719	10	40	40	IN	YES
TV	P011	Rosopsida	Rosales	Rosaceae	Prunus	Prunus_spinosa	n	3	A	29.045	smiseny	ostatni	A	10	0	ostatni0	smisenyostatni	A	68	30.25	8	4	65.3719	10	40	40	IN	YES
TV	P011	Rosopsida	Rosales	Rosaceae	Prunus	Prunus_spinosa	n	3	A	29.045	smiseny	ostatni	A	10	0	ostatni0	smisenyostatni	A	68	30.25	8	4	65.3719	10	40	40	IN	YES
TV	P011	Rosopsida	Rosales	Rosaceae	Prunus	Prunus_spinosa	n	3	A	29.045	smiseny	ostatni	A	10	0	ostatni0	smisenyostatni	A	68	30.25	8	4	65.3719	10	40	40	IN	YES
TV	P011	Rosopsida	Rosales	Rosaceae	Prunus	Prunus_spinosa	n	3	A	29.045	smiseny	ostatni	A	10	0	ostatni0	smisenyostatni	A	68	30.25	8	4	65.3719	10	40	40	IN	YES
TV	P011	Rosopsida	Rosales	Rosaceae	Prunus	Prunus_spinosa	n	3	A	29.045	smiseny	ostatni	A	10	0	ostatni0	smisenyostatni	A	68	30.25	8	4	65.3719	10	40	40	IN	YES
TV	P011	Rosopsida	Rosales	Rosaceae	Prunus	Prunus_spinosa	n	3	A	29.045	smiseny	ostatni	A	10	0	ostatni0	smisenyostatni	A	68	30.25	8	4	65.3719	10	40	40	IN	YES
TV	P011	Rosopsida	Rosales	Rosaceae	Prunus	Prunus_spinosa	n	3	A	29.045	smiseny	ostatni	A	10	0	ostatni0	smisenyostatni	A	68	30.25	8	4	65.3719	10	40	40	IN	YES
TV	P011	Rosopsida	Rosales	Rosaceae	Prunus	Prunus_spinosa	n	3	A	29.045	smiseny	ostatni	A	10	0	ostatni0	smisenyostatni	A	68	30.25	8	4	65.3719	10	40	40	IN	YES
TV	P011	Rosopsida	Rosales	Rosaceae	Prunus	Prunus_spinosa	n	3	A	29.045	smiseny	ostatni	A	10	0	ostatni0	smisenyostatni	A	68	30.25	8	4	65.3719	10	40	40	IN	YES
TV	P011	Rosopsida	Rosales	Rosaceae	Prunus	Prunus_spinosa	n	3	A	29.045	smiseny	ostatni	A	10	0	ostatni0	smisenyostatni	A	68	30.25	8	4	65.3719	10	40	40	IN	YES
TV	P011	Rosopsida	Rosales	Rosaceae	Prunus	Prunus_spinosa	n	3	A	29.045	smiseny	ostatni	A	10	0	ostatni0	smisenyostatni	A	68	30.25	8	4	65.3719	10	40	40	IN	YES
TV	P011	Rosopsida	Rosales	Rosaceae	Prunus	Prunus_spinosa	n	3	A	29.045	smiseny	ostatni	A	10	0	ostatni0	smisenyostatni	A	68	30.25	8	4	65.3719	10	40	40	IN	YES
TV	P011	Rosopsida	Rosales	Rosaceae	Prunus	Prunus_spinosa	n	3	A	29.045	smiseny	ostatni	A	10	0	ostatni0	smisenyostatni	A	68	30.25	8	4	65.3719	10	40	40	IN	YES
TV	P011	Rosopsida	Rosales	Rosaceae	Prunus	Prunus_spinosa	n	3	A	29.045	smiseny	ostatni	A	10	0	ostatni0	smisenyostatni	A	68	30.25	8	4	65.3719	10	40	40	IN	YES
TV	P011	Rosopsida	Rosales	Rosaceae	Prunus	Prunus_spinosa	n	3	A	29.045	smiseny	ostatni	A	10	0	ostatni0	smisenyostatni	A	68	30.25	8	4	65.3719	10	40	40	IN	YES
TV	P011	Rosopsida	Rosales	Rosaceae	Prunus	Prunus_spinosa	n	3	A	29.045	smiseny	ostatni	A	10	0	ostatni0	smisenyostatni	A	68	30.25	8	4	65.3719	10	40	40	IN	YES
TV	P011	Rosopsida	Rosales	Rosaceae	Prunus	Prunus_spinosa	n	3	A	29.045	smiseny	ostatni	A	10	0	ostatni0	smisenyostatni	A	68	30.25	8	4	65.3719	10	40	40	IN	YES
TV	P011	Rosopsida	Rosales	Rosaceae	Prunus	Prunus_spinosa	n	1	A	10.99	smiseny	ostatni	A	10	1	ostatni1	smisenyostatni	A	68	30.25	8	4	65.3719	10	40	40	IN	YES
TV	P011	Rosopsida	Rosales	Rosaceae	Prunus	Prunus_spinosa	n	1	A	10.99	smiseny	ostatni	A	10	1	ostatni1	smisenyostatni	A	68	30.25	8	4	65.3719	10	40	40	IN	YES
TV	P011	Rosopsida	Rosales	Rosaceae	Prunus	Prunus_spinosa	n	1	A	10.99	smiseny	ostatni	A	10	1	ostatni1	smisenyostatni	A	68	30.25	8	4	65.3719	10	40	40	IN	YES
TV	P011	Rosopsida	Rosales	Rosaceae	Prunus	Prunus_spinosa	n	1	A	10.99	smiseny	ostatni	A	10	1	ostatni1	smisenyostatni	A	68	30.25	8	4	65.3719	10	40	40	IN	YES
TV	P011	Rosopsida	Rosales	Rosaceae	Prunus	Prunus_spinosa	n	1	A	10.99	smiseny	ostatni	A	10	1	ostatni1	smisenyostatni	A	68	30.25	8	4	65.3719	10	40	40	IN	YES
TV	P011	Rosopsida	Rosales	Rosaceae	Prunus	Prunus_spinosa	n	1	A	10.99	smiseny	ostatni	A	10	1	ostatni1	smisenyostatni	A	68	30.25	8	4	65.3719	10	40	40	IN	YES
TV	P011	Rosopsida	Rosales	Rosaceae	Prunus	Prunus_spinosa	n	1	A	10.99	smiseny	ostatni	A	10	1	ostatni1	smisenyostatni	A	68	30.25	8	4	65.3719	10	40	40	IN	YES
TV	P011	Rosopsida	Rosales	Rosaceae	Prunus	Prunus_spinosa	n	1	A	10.99	smiseny	ostatni	A	10	1	ostatni1	smisenyostatni	A	68	30.25	8	4	65.3719	10	40	40	IN	YES
TV	P011	Rosopsida	Rosales	Rosaceae	Prunus	Prunus_spinosa	n	1	A	10.99	smiseny	ostatni	A	10	1	ostatni1	smisenyostatni	A	68	30.25	8	4	65.3719	10	40	40	IN	YES
TV	P011	Rosopsida	Rosales	Rosaceae	Prunus	Prunus_spinosa	n	1	A	10.99	smiseny	ostatni	A	10	1	ostatni1	smisenyostatni	A	68	30.25	8	4	65.3719	10	40	40	IN	YES
TV	P011	Rosopsida	Rosales	Rosaceae	Prunus	Prunus_spinosa	n	1	A	10.99	smiseny	ostatni	A	10	1	ostatni1	smisenyostatni	A	68	30.25	8	4	65.3719	10	40	40	IN	YES
TV	P011	Rosopsida	Rosales	Rosaceae	Prunus	Prunus_spinosa	n	1	A	10.99	smiseny	ostatni	A	10	1	ostatni1	smisenyostatni	A	68	30.25	8	4	65.3719	10	40	40	IN	YES
TV	P011	Rosopsida	Rosales	Rosaceae	Prunus	Prunus_spinosa	n	1	A	10.99	smiseny	ostatni	A	10	1	ostatni1	smisenyostatni	A	68	30.25	8	4	65.3719	10	40	40	IN	YES
TV	P011	Rosopsida	Rosales	Rosaceae	Prunus	Prunus_spinosa	n	1	A	10.99	smiseny	ostatni	A	10	1	ostatni1	smisenyostatni	A	68	30.25	8	4	65.3719	10	40	40	IN	YES
TV	P011	Rosopsida	Rosales	Rosaceae	Rosa	Rosa	NA	2	A	3.14	smiseny	ostatni	A	10	0	ostatni0	smisenyostatni	A	68	30.25	8	4	65.3719	10	40	40	IN	NO
TV	P011	Rosopsida	Sapindales	Sapindaceae	Acer	Acer_pseudoplatanus	n	15	B	154.645	smiseny	ostatni	B	15	0	ostatni0	smisenyostatni	D	68	30.25	8	4	65.3719	10	40	40	IN	YES
TV	P011	Rosopsida	Sapindales	Sapindaceae	Acer	Acer_pseudoplatanus	n	15	B	154.645	smiseny	ostatni	B	15	0	ostatni0	smisenyostatni	D	68	30.25	8	4	65.3719	10	40	40	IN	YES
TV	P011	Rosopsida	Lamiales	Oleaceae	Fraxinus	Fraxinus	n	4.5	B	29.6337	smiseny	hospodarska	B	15	0	hospodarska0	smisenyhospodarska	D	68	30.25	8	4	65.3719	10	40	40	IN	YES
TV	P011	Rosopsida	Lamiales	Oleaceae	Fraxinus	Fraxinus	n	4.5	B	29.6337	smiseny	hospodarska	B	15	0	hospodarska0	smisenyhospodarska	D	68	30.25	8	4	65.3719	10	40	40	IN	YES
TV	P011	Rosopsida	Lamiales	Oleaceae	Fraxinus	Fraxinus	n	4.5	B	29.6337	smiseny	hospodarska	B	15	0	hospodarska0	smisenyhospodarska	D	68	30.25	8	4	65.3719	10	40	40	IN	YES
TV	P011	Rosopsida	Lamiales	Oleaceae	Fraxinus	Fraxinus	n	4.5	B	29.6337	smiseny	hospodarska	B	15	0	hospodarska0	smisenyhospodarska	D	68	30.25	8	4	65.3719	10	40	40	IN	YES
TV	P011	Rosopsida	Lamiales	Oleaceae	Fraxinus	Fraxinus	n	4.5	B	29.6337	smiseny	hospodarska	B	15	0	hospodarska0	smisenyhospodarska	D	68	30.25	8	4	65.3719	10	40	40	IN	YES
TV	P011	Rosopsida	Lamiales	Oleaceae	Fraxinus	Fraxinus	n	4.5	B	29.6337	smiseny	hospodarska	B	15	0	hospodarska0	smisenyhospodarska	D	68	30.25	8	4	65.3719	10	40	40	IN	YES
TV	P011	Rosopsida	Lamiales	Oleaceae	Fraxinus	Fraxinus	n	4.5	B	29.6337	smiseny	hospodarska	B	15	0	hospodarska0	smisenyhospodarska	D	68	30.25	8	4	65.3719	10	40	40	IN	YES
TV	P011	Rosopsida	Lamiales	Oleaceae	Fraxinus	Fraxinus	n	4.5	B	29.6337	smiseny	hospodarska	B	15	0	hospodarska0	smisenyhospodarska	D	68	30.25	8	4	65.3719	10	40	40	IN	YES
TV	P011	Rosopsida	Lamiales	Oleaceae	Fraxinus	Fraxinus	n	4.5	B	29.6337	smiseny	hospodarska	B	15	0	hospodarska0	smisenyhospodarska	D	68	30.25	8	4	65.3719	10	40	40	IN	YES
TV	P011	Rosopsida	Lamiales	Oleaceae	Fraxinus	Fraxinus	n	4.5	B	29.6337	smiseny	hospodarska	B	15	0	hospodarska0	smisenyhospodarska	D	68	30.25	8	4	65.3719	10	40	40	IN	YES
TV	P011	Rosopsida	Lamiales	Oleaceae	Fraxinus	Fraxinus	n	4.5	B	29.6337	smiseny	hospodarska	B	15	0	hospodarska0	smisenyhospodarska	D	68	30.25	8	4	65.3719	10	40	40	IN	YES
TV	P011	Rosopsida	Lamiales	Oleaceae	Fraxinus	Fraxinus	n	4.5	B	29.6337	smiseny	hospodarska	B	15	0	hospodarska0	smisenyhospodarska	D	68	30.25	8	4	65.3719	10	40	40	IN	YES
TV	P011	Rosopsida	Lamiales	Oleaceae	Fraxinus	Fraxinus	n	4.5	B	29.6337	smiseny	hospodarska	B	15	0	hospodarska0	smisenyhospodarska	D	68	30.25	8	4	65.3719	10	40	40	IN	YES
TV	P011	Rosopsida	Lamiales	Oleaceae	Fraxinus	Fraxinus	n	4.5	B	29.6337	smiseny	hospodarska	B	15	0	hospodarska0	smisenyhospodarska	D	68	30.25	8	4	65.3719	10	40	40	IN	YES
TV	P011	Rosopsida	Rosales	Rosaceae	Prunus	Prunus_spinosa	n	2	A	3.925	smiseny	ostatni	B	15	0	ostatni0	smisenyostatni	B	68	30.25	8	4	65.3719	10	40	40	IN	YES
TV	P011	Rosopsida	Rosales	Rosaceae	Prunus	Prunus_spinosa	n	2	A	3.925	smiseny	ostatni	B	15	0	ostatni0	smisenyostatni	B	68	30.25	8	4	65.3719	10	40	40	IN	YES
TV	P011	Rosopsida	Rosales	Rosaceae	Prunus	Prunus_spinosa	n	2	A	3.925	smiseny	ostatni	B	15	0	ostatni0	smisenyostatni	B	68	30.25	8	4	65.3719	10	40	40	IN	YES
TV	P011	Rosopsida	Rosales	Rosaceae	Prunus	Prunus_spinosa	n	2	A	3.925	smiseny	ostatni	B	15	0	ostatni0	smisenyostatni	B	68	30.25	8	4	65.3719	10	40	40	IN	YES
TV	P011	Rosopsida	Rosales	Rosaceae	Prunus	Prunus_spinosa	n	2	A	3.925	smiseny	ostatni	B	15	0	ostatni0	smisenyostatni	B	68	30.25	8	4	65.3719	10	40	40	IN	YES
TV	P011	Rosopsida	Fagales	Fagaceae	Quercus	Quercus	p	12.5	B	31.0075	smiseny	hospodarska	B	15	0	hospodarska0	smisenyhospodarska	D	68	30.25	8	4	65.3719	10	40	40	IN	YES
TV	P011	Rosopsida	Fagales	Fagaceae	Quercus	Quercus	p	12.5	B	31.0075	smiseny	hospodarska	B	15	0	hospodarska0	smisenyhospodarska	D	68	30.25	8	4	65.3719	10	40	40	IN	YES
TV	P011	Rosopsida	Fagales	Fagaceae	Quercus	Quercus	p	12.5	B	31.0075	smiseny	hospodarska	B	15	0	hospodarska0	smisenyhospodarska	D	68	30.25	8	4	65.3719	10	40	40	IN	YES
TV	P011	Rosopsida	Fagales	Fagaceae	Quercus	Quercus	p	12.5	B	31.0075	smiseny	hospodarska	B	15	0	hospodarska0	smisenyhospodarska	D	68	30.25	8	4	65.3719	10	40	40	IN	YES
TV	P011	Rosopsida	Fagales	Fagaceae	Quercus	Quercus	p	12.5	B	31.0075	smiseny	hospodarska	B	15	0	hospodarska0	smisenyhospodarska	D	68	30.25	8	4	65.3719	10	40	40	IN	YES
TV	P011	Rosopsida	Fagales	Fagaceae	Quercus	Quercus	p	12.5	B	31.0075	smiseny	hospodarska	B	15	0	hospodarska0	smisenyhospodarska	D	68	30.25	8	4	65.3719	10	40	40	IN	YES
TV	P011	Rosopsida	Fagales	Fagaceae	Quercus	Quercus	p	12.5	B	31.0075	smiseny	hospodarska	B	15	0	hospodarska0	smisenyhospodarska	D	68	30.25	8	4	65.3719	10	40	40	IN	YES
TV	P011	Rosopsida	Fagales	Fagaceae	Quercus	Quercus	p	12.5	B	31.0075	smiseny	hospodarska	B	15	0	hospodarska0	smisenyhospodarska	D	68	30.25	8	4	65.3719	10	40	40	IN	YES
TV	P011	Rosopsida	Fagales	Fagaceae	Quercus	Quercus	p	12.5	B	31.0075	smiseny	hospodarska	B	15	0	hospodarska0	smisenyhospodarska	D	68	30.25	8	4	65.3719	10	40	40	IN	YES
TV	P011	Rosopsida	Fagales	Fagaceae	Quercus	Quercus	p	12.5	B	31.0075	smiseny	hospodarska	B	15	0	hospodarska0	smisenyhospodarska	D	68	30.25	8	4	65.3719	10	40	40	IN	YES
TV	P011	Rosopsida	Fagales	Fagaceae	Quercus	Quercus	p	12.5	B	31.0075	smiseny	hospodarska	B	15	0	hospodarska0	smisenyhospodarska	D	68	30.25	8	4	65.3719	10	40	40	IN	YES
TV	P011	Rosopsida	Fagales	Fagaceae	Quercus	Quercus	p	12.5	B	31.0075	smiseny	hospodarska	B	15	0	hospodarska0	smisenyhospodarska	D	68	30.25	8	4	65.3719	10	40	40	IN	YES
TV	P011	Rosopsida	Fagales	Fagaceae	Quercus	Quercus	p	12.5	B	31.0075	smiseny	hospodarska	B	15	0	hospodarska0	smisenyhospodarska	D	68	30.25	8	4	65.3719	10	40	40	IN	YES
TV	P011	Rosopsida	Fagales	Fagaceae	Quercus	Quercus	p	12.5	B	31.0075	smiseny	hospodarska	B	15	0	hospodarska0	smisenyhospodarska	D	68	30.25	8	4	65.3719	10	40	40	IN	YES
TV	P011	Rosopsida	Fagales	Fagaceae	Quercus	Quercus	p	12.5	B	31.0075	smiseny	hospodarska	B	15	0	hospodarska0	smisenyhospodarska	D	68	30.25	8	4	65.3719	10	40	40	IN	YES
TV	P011	Rosopsida	Fagales	Fagaceae	Quercus	Quercus	p	12.5	B	31.0075	smiseny	hospodarska	B	15	0	hospodarska0	smisenyhospodarska	D	68	30.25	8	4	65.3719	10	40	40	IN	YES
TV	P011	Rosopsida	Fagales	Fagaceae	Quercus	Quercus	p	12.5	B	31.0075	smiseny	hospodarska	B	15	0	hospodarska0	smisenyhospodarska	D	68	30.25	8	4	65.3719	10	40	40	IN	YES
TV	P011	Rosopsida	Fagales	Fagaceae	Quercus	Quercus	p	12.5	B	31.0075	smiseny	hospodarska	B	15	0	hospodarska0	smisenyhospodarska	D	68	30.25	8	4	65.3719	10	40	40	IN	YES
TV	P011	Rosopsida	Sapindales	Sapindaceae	Acer	Acer_campestre	n	1	A	1.57	smiseny	ostatni	B	20	0	ostatni0	smisenyostatni	B	68	30.25	8	4	65.3719	10	40	40	IN	YES
TV	P011	Rosopsida	Sapindales	Sapindaceae	Acer	Acer_campestre	n	1	A	1.57	smiseny	ostatni	B	20	0	ostatni0	smisenyostatni	B	68	30.25	8	4	65.3719	10	40	40	IN	YES
TV	P011	Rosopsida	Rosales	Rosaceae	Crataegus	Crataegus	n	0.5	A	0.19625	smiseny	ostatni	B	20	0	ostatni0	smisenyostatni	B	68	30.25	8	4	65.3719	10	40	40	IN	YES
TV	P011	Rosopsida	Lamiales	Oleaceae	Fraxinus	Fraxinus	n	19	B	64.37	smiseny	hospodarska	B	20	0	hospodarska0	smisenyhospodarska	D	68	30.25	8	4	65.3719	10	40	40	IN	YES
TV	P011	Rosopsida	Lamiales	Oleaceae	Fraxinus	Fraxinus	n	19	B	64.37	smiseny	hospodarska	B	20	0	hospodarska0	smisenyhospodarska	D	68	30.25	8	4	65.3719	10	40	40	IN	YES
TV	P011	Rosopsida	Lamiales	Oleaceae	Fraxinus	Fraxinus	n	19	B	64.37	smiseny	hospodarska	B	20	0	hospodarska0	smisenyhospodarska	D	68	30.25	8	4	65.3719	10	40	40	IN	YES
TV	P011	Rosopsida	Lamiales	Oleaceae	Fraxinus	Fraxinus	n	19	B	64.37	smiseny	hospodarska	B	20	0	hospodarska0	smisenyhospodarska	D	68	30.25	8	4	65.3719	10	40	40	IN	YES
TV	P011	Rosopsida	Lamiales	Oleaceae	Fraxinus	Fraxinus	n	19	B	64.37	smiseny	hospodarska	B	20	0	hospodarska0	smisenyhospodarska	D	68	30.25	8	4	65.3719	10	40	40	IN	YES
TV	P011	Rosopsida	Lamiales	Oleaceae	Fraxinus	Fraxinus	n	19	B	64.37	smiseny	hospodarska	B	20	0	hospodarska0	smisenyhospodarska	D	68	30.25	8	4	65.3719	10	40	40	IN	YES
TV	P011	Rosopsida	Lamiales	Oleaceae	Fraxinus	Fraxinus	n	19	B	64.37	smiseny	hospodarska	B	20	0	hospodarska0	smisenyhospodarska	D	68	30.25	8	4	65.3719	10	40	40	IN	YES
TV	P011	Rosopsida	Lamiales	Oleaceae	Fraxinus	Fraxinus	n	19	B	64.37	smiseny	hospodarska	B	20	0	hospodarska0	smisenyhospodarska	D	68	30.25	8	4	65.3719	10	40	40	IN	YES
TV	P011	Rosopsida	Lamiales	Oleaceae	Fraxinus	Fraxinus	n	19	B	64.37	smiseny	hospodarska	B	20	0	hospodarska0	smisenyhospodarska	D	68	30.25	8	4	65.3719	10	40	40	IN	YES
TV	P011	Rosopsida	Lamiales	Oleaceae	Fraxinus	Fraxinus	n	19	B	64.37	smiseny	hospodarska	B	20	0	hospodarska0	smisenyhospodarska	D	68	30.25	8	4	65.3719	10	40	40	IN	YES
TV	P011	Rosopsida	Lamiales	Oleaceae	Fraxinus	Fraxinus	n	19	B	64.37	smiseny	hospodarska	B	20	0	hospodarska0	smisenyhospodarska	D	68	30.25	8	4	65.3719	10	40	40	IN	YES
TV	P011	Rosopsida	Lamiales	Oleaceae	Fraxinus	Fraxinus	n	19	B	64.37	smiseny	hospodarska	B	20	0	hospodarska0	smisenyhospodarska	D	68	30.25	8	4	65.3719	10	40	40	IN	YES
TV	P011	Rosopsida	Lamiales	Oleaceae	Fraxinus	Fraxinus	n	19	B	64.37	smiseny	hospodarska	B	20	0	hospodarska0	smisenyhospodarska	D	68	30.25	8	4	65.3719	10	40	40	IN	YES
TV	P011	Rosopsida	Fagales	Fagaceae	Quercus	Quercus	p	14.5	B	47.2963	smiseny	hospodarska	B	20	0	hospodarska0	smisenyhospodarska	D	68	30.25	8	4	65.3719	10	40	40	IN	YES
TV	P011	Rosopsida	Fagales	Fagaceae	Quercus	Quercus	p	14.5	B	47.2963	smiseny	hospodarska	B	20	0	hospodarska0	smisenyhospodarska	D	68	30.25	8	4	65.3719	10	40	40	IN	YES
TV	P011	Rosopsida	Fagales	Fagaceae	Quercus	Quercus	p	14.5	B	47.2963	smiseny	hospodarska	B	20	0	hospodarska0	smisenyhospodarska	D	68	30.25	8	4	65.3719	10	40	40	IN	YES
TV	P011	Rosopsida	Fagales	Fagaceae	Quercus	Quercus	p	14.5	B	47.2963	smiseny	hospodarska	B	20	0	hospodarska0	smisenyhospodarska	D	68	30.25	8	4	65.3719	10	40	40	IN	YES
TV	P011	Rosopsida	Fagales	Fagaceae	Quercus	Quercus	p	14.5	B	47.2963	smiseny	hospodarska	B	20	0	hospodarska0	smisenyhospodarska	D	68	30.25	8	4	65.3719	10	40	40	IN	YES
TV	P011	Rosopsida	Fagales	Fagaceae	Quercus	Quercus	p	14.5	B	47.2963	smiseny	hospodarska	B	20	0	hospodarska0	smisenyhospodarska	D	68	30.25	8	4	65.3719	10	40	40	IN	YES
TV	P011	Rosopsida	Fagales	Fagaceae	Quercus	Quercus	p	14.5	B	47.2963	smiseny	hospodarska	B	20	0	hospodarska0	smisenyhospodarska	D	68	30.25	8	4	65.3719	10	40	40	IN	YES
TV	P011	Rosopsida	Fagales	Fagaceae	Quercus	Quercus	p	14.5	B	47.2963	smiseny	hospodarska	B	20	0	hospodarska0	smisenyhospodarska	D	68	30.25	8	4	65.3719	10	40	40	IN	YES
TV	P011	Rosopsida	Fagales	Fagaceae	Quercus	Quercus	p	14.5	B	47.2963	smiseny	hospodarska	B	20	0	hospodarska0	smisenyhospodarska	D	68	30.25	8	4	65.3719	10	40	40	IN	YES
TV	P011	Rosopsida	Fagales	Fagaceae	Quercus	Quercus	p	14.5	B	47.2963	smiseny	hospodarska	B	20	0	hospodarska0	smisenyhospodarska	D	68	30.25	8	4	65.3719	10	40	40	IN	YES
TV	P011	Rosopsida	Fagales	Fagaceae	Quercus	Quercus	p	14.5	B	47.2963	smiseny	hospodarska	B	20	0	hospodarska0	smisenyhospodarska	D	68	30.25	8	4	65.3719	10	40	40	IN	YES
TV	P011	Rosopsida	Fagales	Fagaceae	Quercus	Quercus	p	14.5	B	47.2963	smiseny	hospodarska	B	20	0	hospodarska0	smisenyhospodarska	D	68	30.25	8	4	65.3719	10	40	40	IN	YES
TV	P011	Rosopsida	Fagales	Fagaceae	Quercus	Quercus	p	14.5	B	47.2963	smiseny	hospodarska	B	20	0	hospodarska0	smisenyhospodarska	D	68	30.25	8	4	65.3719	10	40	40	IN	YES
TV	P011	Rosopsida	Fagales	Fagaceae	Quercus	Quercus	p	14.5	B	47.2963	smiseny	hospodarska	B	20	0	hospodarska0	smisenyhospodarska	D	68	30.25	8	4	65.3719	10	40	40	IN	YES
TV	P011	Rosopsida	Fagales	Fagaceae	Quercus	Quercus	p	14.5	B	47.2963	smiseny	hospodarska	B	20	0	hospodarska0	smisenyhospodarska	D	68	30.25	8	4	65.3719	10	40	40	IN	YES
TV	P011	Rosopsida	Fagales	Fagaceae	Quercus	Quercus	p	14.5	B	47.2963	smiseny	hospodarska	B	20	0	hospodarska0	smisenyhospodarska	D	68	30.25	8	4	65.3719	10	40	40	IN	YES
TV	P011	Rosopsida	Fagales	Fagaceae	Quercus	Quercus	p	14.5	B	47.2963	smiseny	hospodarska	B	20	0	hospodarska0	smisenyhospodarska	D	68	30.25	8	4	65.3719	10	40	40	IN	YES
TV	P011	Rosopsida	Fagales	Fagaceae	Quercus	Quercus	p	14.5	B	47.2963	smiseny	hospodarska	B	20	0	hospodarska0	smisenyhospodarska	D	68	30.25	8	4	65.3719	10	40	40	IN	YES
TV	P011	Rosopsida	Fagales	Fagaceae	Quercus	Quercus	p	14.5	B	47.2963	smiseny	hospodarska	B	20	0	hospodarska0	smisenyhospodarska	D	68	30.25	8	4	65.3719	10	40	40	IN	YES
TV	P011	Rosopsida	Fagales	Fagaceae	Quercus	Quercus	p	14.5	B	47.2963	smiseny	hospodarska	B	20	0	hospodarska0	smisenyhospodarska	D	68	30.25	8	4	65.3719	10	40	40	IN	YES
TV	P011	Rosopsida	Fagales	Fagaceae	Quercus	Quercus	p	14.5	B	47.2963	smiseny	hospodarska	B	20	0	hospodarska0	smisenyhospodarska	D	68	30.25	8	4	65.3719	10	40	40	IN	YES
TV	P011	Rosopsida	Fagales	Fagaceae	Quercus	Quercus	p	14.5	B	47.2963	smiseny	hospodarska	B	20	0	hospodarska0	smisenyhospodarska	D	68	30.25	8	4	65.3719	10	40	40	IN	YES
TV	P011	Rosopsida	Fagales	Fagaceae	Quercus	Quercus	p	14.5	B	47.2963	smiseny	hospodarska	B	20	0	hospodarska0	smisenyhospodarska	D	68	30.25	8	4	65.3719	10	40	40	IN	YES
TV	P011	Rosopsida	Fagales	Fagaceae	Quercus	Quercus	p	14.5	B	47.2963	smiseny	hospodarska	B	20	0	hospodarska0	smisenyhospodarska	D	68	30.25	8	4	65.3719	10	40	40	IN	YES
TV	P011	Rosopsida	Fagales	Fagaceae	Quercus	Quercus	p	14.5	B	47.2963	smiseny	hospodarska	B	20	0	hospodarska0	smisenyhospodarska	D	68	30.25	8	4	65.3719	10	40	40	IN	YES
TV	P011	Rosopsida	Fagales	Fagaceae	Quercus	Quercus	p	14.5	B	47.2963	smiseny	hospodarska	B	20	0	hospodarska0	smisenyhospodarska	D	68	30.25	8	4	65.3719	10	40	40	IN	YES
TV	P011	Rosopsida	Fagales	Fagaceae	Quercus	Quercus	p	14.5	B	47.2963	smiseny	hospodarska	B	20	0	hospodarska0	smisenyhospodarska	D	68	30.25	8	4	65.3719	10	40	40	IN	YES
TV	P011	Rosopsida	Fagales	Fagaceae	Quercus	Quercus	p	14.5	B	47.2963	smiseny	hospodarska	B	20	0	hospodarska0	smisenyhospodarska	D	68	30.25	8	4	65.3719	10	40	40	IN	YES
TV	P011	Rosopsida	Fagales	Fagaceae	Quercus	Quercus	p	14.5	B	47.2963	smiseny	hospodarska	B	20	0	hospodarska0	smisenyhospodarska	D	68	30.25	8	4	65.3719	10	40	40	IN	YES
TV	P011	Rosopsida	Fagales	Fagaceae	Quercus	Quercus	p	14.5	B	47.2963	smiseny	hospodarska	B	20	0	hospodarska0	smisenyhospodarska	D	68	30.25	8	4	65.3719	10	40	40	IN	YES
TV	P011	Rosopsida	Fagales	Fagaceae	Quercus	Quercus	p	14.5	B	47.2963	smiseny	hospodarska	B	20	0	hospodarska0	smisenyhospodarska	D	68	30.25	8	4	65.3719	10	40	40	IN	YES
TV	P011	Rosopsida	Lamiales	Oleaceae	Fraxinus	Fraxinus	n	3	A	2.355	smiseny	hospodarska	B	40	0	hospodarska0	smisenyhospodarska	B	68	30.25	8	4	65.3719	10	40	40	IN	YES
TV	P011	Rosopsida	Lamiales	Oleaceae	Fraxinus	Fraxinus	n	3	A	2.355	smiseny	hospodarska	B	40	0	hospodarska0	smisenyhospodarska	B	68	30.25	8	4	65.3719	10	40	40	IN	YES
TV	P011	Rosopsida	Lamiales	Oleaceae	Fraxinus	Fraxinus	n	3	A	2.355	smiseny	hospodarska	B	40	0	hospodarska0	smisenyhospodarska	B	68	30.25	8	4	65.3719	10	40	40	IN	YES
TV	P011	Rosopsida	Fagales	Fagaceae	Quercus	Quercus	p	145	B	1114.7	smiseny	hospodarska	B	40	0	hospodarska0	smisenyhospodarska	D	68	30.25	8	4	65.3719	10	40	40	IN	YES
TV	P011	Rosopsida	Fagales	Fagaceae	Quercus	Quercus	p	145	B	1114.7	smiseny	hospodarska	B	40	0	hospodarska0	smisenyhospodarska	D	68	30.25	8	4	65.3719	10	40	40	IN	YES
TV	P011	Rosopsida	Fagales	Fagaceae	Quercus	Quercus	p	145	B	1114.7	smiseny	hospodarska	B	40	0	hospodarska0	smisenyhospodarska	D	68	30.25	8	4	65.3719	10	40	40	IN	YES
TV	P011	Rosopsida	Fagales	Fagaceae	Quercus	Quercus	p	145	B	1114.7	smiseny	hospodarska	B	40	0	hospodarska0	smisenyhospodarska	D	68	30.25	8	4	65.3719	10	40	40	IN	YES
TV	P011	Rosopsida	Fagales	Fagaceae	Quercus	Quercus	p	145	B	1114.7	smiseny	hospodarska	B	40	0	hospodarska0	smisenyhospodarska	D	68	30.25	8	4	65.3719	10	40	40	IN	YES
TV	P011	Rosopsida	Fagales	Fagaceae	Quercus	Quercus	p	145	B	1114.7	smiseny	hospodarska	B	40	0	hospodarska0	smisenyhospodarska	D	68	30.25	8	4	65.3719	10	40	40	IN	YES
TV	P011	Rosopsida	Fagales	Fagaceae	Quercus	Quercus	p	145	B	1114.7	smiseny	hospodarska	B	40	0	hospodarska0	smisenyhospodarska	D	68	30.25	8	4	65.3719	10	40	40	IN	YES
TV	P011	Rosopsida	Fagales	Fagaceae	Quercus	Quercus	p	145	B	1114.7	smiseny	hospodarska	B	40	0	hospodarska0	smisenyhospodarska	D	68	30.25	8	4	65.3719	10	40	40	IN	YES
TV	P011	Rosopsida	Fagales	Fagaceae	Quercus	Quercus	p	145	B	1114.7	smiseny	hospodarska	B	40	0	hospodarska0	smisenyhospodarska	D	68	30.25	8	4	65.3719	10	40	40	IN	YES
TV	P011	Rosopsida	Fagales	Fagaceae	Quercus	Quercus	p	145	B	1114.7	smiseny	hospodarska	B	40	0	hospodarska0	smisenyhospodarska	D	68	30.25	8	4	65.3719	10	40	40	IN	YES
TV	P011	Rosopsida	Fagales	Fagaceae	Quercus	Quercus	p	145	B	1114.7	smiseny	hospodarska	B	40	0	hospodarska0	smisenyhospodarska	D	68	30.25	8	4	65.3719	10	40	40	IN	YES
TV	P011	Rosopsida	Fagales	Fagaceae	Quercus	Quercus	p	145	B	1114.7	smiseny	hospodarska	B	40	0	hospodarska0	smisenyhospodarska	D	68	30.25	8	4	65.3719	10	40	40	IN	YES
TV	P011	Rosopsida	Fagales	Fagaceae	Quercus	Quercus	p	145	B	1114.7	smiseny	hospodarska	B	40	0	hospodarska0	smisenyhospodarska	D	68	30.25	8	4	65.3719	10	40	40	IN	YES
TV	P011	Rosopsida	Fagales	Fagaceae	Quercus	Quercus	p	145	B	1114.7	smiseny	hospodarska	B	40	0	hospodarska0	smisenyhospodarska	D	68	30.25	8	4	65.3719	10	40	40	IN	YES
TV	P011	Rosopsida	Fagales	Fagaceae	Quercus	Quercus	p	145	B	1114.7	smiseny	hospodarska	B	40	0	hospodarska0	smisenyhospodarska	D	68	30.25	8	4	65.3719	10	40	40	IN	YES
TV	P011	Rosopsida	Fagales	Fagaceae	Quercus	Quercus	p	145	B	1114.7	smiseny	hospodarska	B	40	0	hospodarska0	smisenyhospodarska	D	68	30.25	8	4	65.3719	10	40	40	IN	YES
TV	P011	Rosopsida	Fagales	Fagaceae	Quercus	Quercus	p	145	B	1114.7	smiseny	hospodarska	B	40	0	hospodarska0	smisenyhospodarska	D	68	30.25	8	4	65.3719	10	40	40	IN	YES
TV	P011	Rosopsida	Fagales	Fagaceae	Quercus	Quercus	p	145	B	1114.7	smiseny	hospodarska	B	40	0	hospodarska0	smisenyhospodarska	D	68	30.25	8	4	65.3719	10	40	40	IN	YES
TV	P011	Rosopsida	Fagales	Fagaceae	Quercus	Quercus	p	145	B	1114.7	smiseny	hospodarska	B	40	0	hospodarska0	smisenyhospodarska	D	68	30.25	8	4	65.3719	10	40	40	IN	YES
TV	P011	Rosopsida	Fagales	Fagaceae	Quercus	Quercus	p	145	B	1114.7	smiseny	hospodarska	B	40	0	hospodarska0	smisenyhospodarska	D	68	30.25	8	4	65.3719	10	40	40	IN	YES
TV	P011	Rosopsida	Fagales	Fagaceae	Quercus	Quercus	p	5	B	19.625	smiseny	hospodarska	B	40	1	hospodarska1	smisenyhospodarska	D	68	30.25	8	4	65.3719	10	40	40	IN	YES
TV	P012	Rosopsida	Rosales	Rosaceae	Crataegus	Crataegus	n	1.5	A	2.94375	monokultura	ostatni	B	50	0	ostatni0	monokulturaostatni	B	36	30	2	1	99.7095	10	50	50	IN	YES
TV	P012	Rosopsida	Rosales	Rosaceae	Crataegus	Crataegus	n	1.5	A	2.94375	monokultura	ostatni	B	50	0	ostatni0	monokulturaostatni	B	36	30	2	1	99.7095	10	50	50	IN	YES
TV	P012	Rosopsida	Rosales	Rosaceae	Crataegus	Crataegus	n	1.5	A	2.94375	monokultura	ostatni	B	50	0	ostatni0	monokulturaostatni	B	36	30	2	1	99.7095	10	50	50	IN	YES
TV	P012	Rosopsida	Rosales	Rosaceae	Crataegus	Crataegus	n	1.5	A	2.94375	monokultura	ostatni	B	50	0	ostatni0	monokulturaostatni	B	36	30	2	1	99.7095	10	50	50	IN	YES
TV	P012	Rosopsida	Rosales	Rosaceae	Crataegus	Crataegus	n	1.5	A	2.94375	monokultura	ostatni	B	50	0	ostatni0	monokulturaostatni	B	36	30	2	1	99.7095	10	50	50	IN	YES
TV	P012	Rosopsida	Rosales	Rosaceae	Crataegus	Crataegus	n	1.5	A	2.94375	monokultura	ostatni	B	50	0	ostatni0	monokulturaostatni	B	36	30	2	1	99.7095	10	50	50	IN	YES
TV	P012	Rosopsida	Fagales	Fagaceae	Quercus	Quercus	p	147	B	1010.29	monokultura	hospodarska	B	50	0	hospodarska0	monokulturahospodarska	D	36	30	2	1	99.7095	10	50	50	IN	YES
TV	P012	Rosopsida	Fagales	Fagaceae	Quercus	Quercus	p	147	B	1010.29	monokultura	hospodarska	B	50	0	hospodarska0	monokulturahospodarska	D	36	30	2	1	99.7095	10	50	50	IN	YES
TV	P012	Rosopsida	Fagales	Fagaceae	Quercus	Quercus	p	147	B	1010.29	monokultura	hospodarska	B	50	0	hospodarska0	monokulturahospodarska	D	36	30	2	1	99.7095	10	50	50	IN	YES
TV	P012	Rosopsida	Fagales	Fagaceae	Quercus	Quercus	p	147	B	1010.29	monokultura	hospodarska	B	50	0	hospodarska0	monokulturahospodarska	D	36	30	2	1	99.7095	10	50	50	IN	YES
TV	P012	Rosopsida	Fagales	Fagaceae	Quercus	Quercus	p	147	B	1010.29	monokultura	hospodarska	B	50	0	hospodarska0	monokulturahospodarska	D	36	30	2	1	99.7095	10	50	50	IN	YES
TV	P012	Rosopsida	Fagales	Fagaceae	Quercus	Quercus	p	147	B	1010.29	monokultura	hospodarska	B	50	0	hospodarska0	monokulturahospodarska	D	36	30	2	1	99.7095	10	50	50	IN	YES
TV	P012	Rosopsida	Fagales	Fagaceae	Quercus	Quercus	p	147	B	1010.29	monokultura	hospodarska	B	50	0	hospodarska0	monokulturahospodarska	D	36	30	2	1	99.7095	10	50	50	IN	YES
TV	P012	Rosopsida	Fagales	Fagaceae	Quercus	Quercus	p	147	B	1010.29	monokultura	hospodarska	B	50	0	hospodarska0	monokulturahospodarska	D	36	30	2	1	99.7095	10	50	50	IN	YES
TV	P012	Rosopsida	Fagales	Fagaceae	Quercus	Quercus	p	147	B	1010.29	monokultura	hospodarska	B	50	0	hospodarska0	monokulturahospodarska	D	36	30	2	1	99.7095	10	50	50	IN	YES
TV	P012	Rosopsida	Fagales	Fagaceae	Quercus	Quercus	p	147	B	1010.29	monokultura	hospodarska	B	50	0	hospodarska0	monokulturahospodarska	D	36	30	2	1	99.7095	10	50	50	IN	YES
TV	P012	Rosopsida	Fagales	Fagaceae	Quercus	Quercus	p	147	B	1010.29	monokultura	hospodarska	B	50	0	hospodarska0	monokulturahospodarska	D	36	30	2	1	99.7095	10	50	50	IN	YES
TV	P012	Rosopsida	Fagales	Fagaceae	Quercus	Quercus	p	147	B	1010.29	monokultura	hospodarska	B	50	0	hospodarska0	monokulturahospodarska	D	36	30	2	1	99.7095	10	50	50	IN	YES
TV	P012	Rosopsida	Fagales	Fagaceae	Quercus	Quercus	p	147	B	1010.29	monokultura	hospodarska	B	50	0	hospodarska0	monokulturahospodarska	D	36	30	2	1	99.7095	10	50	50	IN	YES
TV	P012	Rosopsida	Fagales	Fagaceae	Quercus	Quercus	p	147	B	1010.29	monokultura	hospodarska	B	50	0	hospodarska0	monokulturahospodarska	D	36	30	2	1	99.7095	10	50	50	IN	YES
TV	P012	Rosopsida	Fagales	Fagaceae	Quercus	Quercus	p	147	B	1010.29	monokultura	hospodarska	B	50	0	hospodarska0	monokulturahospodarska	D	36	30	2	1	99.7095	10	50	50	IN	YES
TV	P012	Rosopsida	Fagales	Fagaceae	Quercus	Quercus	p	147	B	1010.29	monokultura	hospodarska	B	50	0	hospodarska0	monokulturahospodarska	D	36	30	2	1	99.7095	10	50	50	IN	YES
TV	P012	Rosopsida	Fagales	Fagaceae	Quercus	Quercus	p	147	B	1010.29	monokultura	hospodarska	B	50	0	hospodarska0	monokulturahospodarska	D	36	30	2	1	99.7095	10	50	50	IN	YES
TV	P012	Rosopsida	Fagales	Fagaceae	Quercus	Quercus	p	147	B	1010.29	monokultura	hospodarska	B	50	0	hospodarska0	monokulturahospodarska	D	36	30	2	1	99.7095	10	50	50	IN	YES
TV	P012	Rosopsida	Fagales	Fagaceae	Quercus	Quercus	p	147	B	1010.29	monokultura	hospodarska	B	50	0	hospodarska0	monokulturahospodarska	D	36	30	2	1	99.7095	10	50	50	IN	YES
TV	P012	Rosopsida	Fagales	Fagaceae	Quercus	Quercus	p	147	B	1010.29	monokultura	hospodarska	B	50	0	hospodarska0	monokulturahospodarska	D	36	30	2	1	99.7095	10	50	50	IN	YES
TV	P012	Rosopsida	Fagales	Fagaceae	Quercus	Quercus	p	147	B	1010.29	monokultura	hospodarska	B	50	0	hospodarska0	monokulturahospodarska	D	36	30	2	1	99.7095	10	50	50	IN	YES
TV	P012	Rosopsida	Fagales	Fagaceae	Quercus	Quercus	p	147	B	1010.29	monokultura	hospodarska	B	50	0	hospodarska0	monokulturahospodarska	D	36	30	2	1	99.7095	10	50	50	IN	YES
TV	P012	Rosopsida	Fagales	Fagaceae	Quercus	Quercus	p	147	B	1010.29	monokultura	hospodarska	B	50	0	hospodarska0	monokulturahospodarska	D	36	30	2	1	99.7095	10	50	50	IN	YES
TV	P012	Rosopsida	Fagales	Fagaceae	Quercus	Quercus	p	147	B	1010.29	monokultura	hospodarska	B	50	0	hospodarska0	monokulturahospodarska	D	36	30	2	1	99.7095	10	50	50	IN	YES
TV	P012	Rosopsida	Fagales	Fagaceae	Quercus	Quercus	p	147	B	1010.29	monokultura	hospodarska	B	50	0	hospodarska0	monokulturahospodarska	D	36	30	2	1	99.7095	10	50	50	IN	YES
TV	P012	Rosopsida	Fagales	Fagaceae	Quercus	Quercus	p	147	B	1010.29	monokultura	hospodarska	B	50	0	hospodarska0	monokulturahospodarska	D	36	30	2	1	99.7095	10	50	50	IN	YES
TV	P012	Rosopsida	Fagales	Fagaceae	Quercus	Quercus	p	147	B	1010.29	monokultura	hospodarska	B	50	0	hospodarska0	monokulturahospodarska	D	36	30	2	1	99.7095	10	50	50	IN	YES
TV	P012	Rosopsida	Fagales	Fagaceae	Quercus	Quercus	p	147	B	1010.29	monokultura	hospodarska	B	50	0	hospodarska0	monokulturahospodarska	D	36	30	2	1	99.7095	10	50	50	IN	YES
TV	P012	Rosopsida	Fagales	Fagaceae	Quercus	Quercus	p	147	B	1010.29	monokultura	hospodarska	B	50	0	hospodarska0	monokulturahospodarska	D	36	30	2	1	99.7095	10	50	50	IN	YES
TV	P012	Rosopsida	Fagales	Fagaceae	Quercus	Quercus	p	8	B	50.24	monokultura	hospodarska	B	50	1	hospodarska1	monokulturahospodarska	D	36	30	2	1	99.7095	10	50	50	IN	YES
TV	P013	Rosopsida	Sapindales	Sapindaceae	Acer	Acer_platanoides	n	22	B	319.691	smiseny	ostatni	A	5	0	ostatni0	smisenyostatni	C	38.25	3	7	4	18.0951	10	20	5	IN	YES
TV	P013	Rosopsida	Sapindales	Sapindaceae	Acer	Acer_platanoides	n	22	B	319.691	smiseny	ostatni	A	5	0	ostatni0	smisenyostatni	C	38.25	3	7	4	18.0951	10	20	5	IN	YES
TV	P013	Rosopsida	Sapindales	Sapindaceae	Acer	Acer_platanoides	n	22	B	319.691	smiseny	ostatni	A	5	0	ostatni0	smisenyostatni	C	38.25	3	7	4	18.0951	10	20	5	IN	YES
TV	P013	Rosopsida	Sapindales	Sapindaceae	Acer	Acer_platanoides	n	22	B	319.691	smiseny	ostatni	A	5	0	ostatni0	smisenyostatni	C	38.25	3	7	4	18.0951	10	20	5	IN	YES
TV	P013	Rosopsida	Sapindales	Sapindaceae	Acer	Acer_platanoides	n	22	B	319.691	smiseny	ostatni	A	5	0	ostatni0	smisenyostatni	C	38.25	3	7	4	18.0951	10	20	5	IN	YES
TV	P013	Rosopsida	Sapindales	Sapindaceae	Acer	Acer_platanoides	n	22	B	319.691	smiseny	ostatni	A	5	0	ostatni0	smisenyostatni	C	38.25	3	7	4	18.0951	10	20	5	IN	YES
TV	P013	Rosopsida	Sapindales	Sapindaceae	Acer	Acer_platanoides	n	22	B	319.691	smiseny	ostatni	A	5	0	ostatni0	smisenyostatni	C	38.25	3	7	4	18.0951	10	20	5	IN	YES
TV	P013	Rosopsida	Sapindales	Sapindaceae	Acer	Acer_platanoides	n	22	B	319.691	smiseny	ostatni	A	5	0	ostatni0	smisenyostatni	C	38.25	3	7	4	18.0951	10	20	5	IN	YES
TV	P013	Rosopsida	Sapindales	Sapindaceae	Acer	Acer_platanoides	n	22	B	319.691	smiseny	ostatni	A	5	0	ostatni0	smisenyostatni	C	38.25	3	7	4	18.0951	10	20	5	IN	YES
TV	P013	Rosopsida	Sapindales	Sapindaceae	Acer	Acer_platanoides	n	22	B	319.691	smiseny	ostatni	A	5	0	ostatni0	smisenyostatni	C	38.25	3	7	4	18.0951	10	20	5	IN	YES
TV	P013	Rosopsida	Sapindales	Sapindaceae	Acer	Acer_platanoides	n	22	B	319.691	smiseny	ostatni	A	5	0	ostatni0	smisenyostatni	C	38.25	3	7	4	18.0951	10	20	5	IN	YES
TV	P013	Rosopsida	Sapindales	Sapindaceae	Acer	Acer_platanoides	n	22	B	319.691	smiseny	ostatni	A	5	0	ostatni0	smisenyostatni	C	38.25	3	7	4	18.0951	10	20	5	IN	YES
TV	P013	Rosopsida	Sapindales	Sapindaceae	Acer	Acer_platanoides	n	22	B	319.691	smiseny	ostatni	A	5	0	ostatni0	smisenyostatni	C	38.25	3	7	4	18.0951	10	20	5	IN	YES
TV	P013	Rosopsida	Sapindales	Sapindaceae	Acer	Acer_platanoides	n	22	B	319.691	smiseny	ostatni	A	5	0	ostatni0	smisenyostatni	C	38.25	3	7	4	18.0951	10	20	5	IN	YES
TV	P013	Rosopsida	Sapindales	Sapindaceae	Acer	Acer_platanoides	n	22	B	319.691	smiseny	ostatni	A	5	0	ostatni0	smisenyostatni	C	38.25	3	7	4	18.0951	10	20	5	IN	YES
TV	P013	Rosopsida	Sapindales	Sapindaceae	Acer	Acer_platanoides	n	22	B	319.691	smiseny	ostatni	A	5	0	ostatni0	smisenyostatni	C	38.25	3	7	4	18.0951	10	20	5	IN	YES
TV	P013	Rosopsida	Sapindales	Sapindaceae	Acer	Acer_platanoides	n	22	B	319.691	smiseny	ostatni	A	5	0	ostatni0	smisenyostatni	C	38.25	3	7	4	18.0951	10	20	5	IN	YES
TV	P013	Rosopsida	Sapindales	Sapindaceae	Acer	Acer_platanoides	n	22	B	319.691	smiseny	ostatni	A	5	0	ostatni0	smisenyostatni	C	38.25	3	7	4	18.0951	10	20	5	IN	YES
TV	P013	Rosopsida	Sapindales	Sapindaceae	Acer	Acer_platanoides	n	22	B	319.691	smiseny	ostatni	A	5	0	ostatni0	smisenyostatni	C	38.25	3	7	4	18.0951	10	20	5	IN	YES
TV	P013	Rosopsida	Sapindales	Sapindaceae	Acer	Acer_platanoides	n	22	B	319.691	smiseny	ostatni	A	5	0	ostatni0	smisenyostatni	C	38.25	3	7	4	18.0951	10	20	5	IN	YES
TV	P013	Rosopsida	Sapindales	Sapindaceae	Acer	Acer_platanoides	n	22	B	319.691	smiseny	ostatni	A	5	0	ostatni0	smisenyostatni	C	38.25	3	7	4	18.0951	10	20	5	IN	YES
TV	P013	Rosopsida	Sapindales	Sapindaceae	Acer	Acer_platanoides	n	22	B	319.691	smiseny	ostatni	A	5	0	ostatni0	smisenyostatni	C	38.25	3	7	4	18.0951	10	20	5	IN	YES
TV	P013	Rosopsida	Sapindales	Sapindaceae	Acer	Acer_platanoides	n	22	B	319.691	smiseny	ostatni	A	5	0	ostatni0	smisenyostatni	C	38.25	3	7	4	18.0951	10	20	5	IN	YES
TV	P013	Rosopsida	Sapindales	Sapindaceae	Acer	Acer_platanoides	n	20	B	314	smiseny	ostatni	A	5	1	ostatni1	smisenyostatni	C	38.25	3	7	4	18.0951	10	20	5	IN	YES
TV	P013	Rosopsida	Sapindales	Sapindaceae	Acer	Acer_pseudoplatanus	n	17	B	189.185	smiseny	ostatni	A	5	0	ostatni0	smisenyostatni	C	38.25	3	7	4	18.0951	10	20	5	IN	YES
[truncated: 23,724 more rows]
